# Supplementary material for: Cooperation with autonomous machines through culture and emotion
Source: PLoS One. 2019 Nov 11;14(11):e0224758. doi: 10.1371/journal.pone.0224758 (PMC6844555; doi:10.1371/journal.pone.0224758)
Supplement: S2 File — (CSV) [file pone.0224758.s006.csv]

CounterpartSameCulture	Sample	Culture	Counterpart	Emotion	CoopRate	participant_coop1	participant_coop2	participant_coop3	participant_coop4	participant_coop5	participant_coop6	participant_coop7	participant_coop8	participant_coop9	participant_coop10	participant_coop11	participant_coop12	participant_coop13	participant_coop14	participant_coop15	participant_coop16	participant_coop17	participant_coop18	participant_coop19	participant_coop20	other_coop1	participant_emotion1	participant_expectation_coop1	participant_time1	other_coop2	participant_emotion2	participant_expectation_coop2	participant_time2	other_coop3	participant_emotion3	participant_expectation_coop3	participant_time3	other_coop4	participant_emotion4	participant_expectation_coop4	participant_time4	other_coop5	participant_emotion5	participant_expectation_coop5	participant_time5	other_coop6	participant_emotion6	participant_expectation_coop6	participant_time6
0	Japan	Caucasian	Agent	Competitive	0	0	0	0	0	0	0	0	0	0	0	0	0	0	0	0	0	0	0	0	0	0	Neutral	-50	19.40266037	0	Neutral	-50	2.101959229	0	Neutral	-50	2.068786621	0	Neutral	-50	25.35926819	0	Neutral	-50	0.783355713	0	Neutral	-50	1.534881592
0	Japan	Caucasian	Agent	Competitive	0	0	0	0	0	0	0	0	0	0	0	0	0	0	0	0	0	0	0	0	0	0	Neutral	-18	10.6320343	0	Neutral	-31	2.8724823	0	Neutral	-50	1.996856689	0	Neutral	-50	1.109321594	0	Neutral	-50	1.490768433	0	Neutral	-50	1.129638672
0	Japan	Caucasian	Agent	Competitive	0	0	0	0	0	0	0	0	0	0	0	0	0	0	0	0	0	0	0	0	0	0	Neutral	-33	104.9020691	0	Neutral	-50	13.74462891	0	Neutral	-50	18.33111572	0	Neutral	-50	6.622253418	0	Neutral	-50	7.271606445	0	Neutral	-50	8.323455811
0	Japan	Caucasian	Agent	Competitive	0	0	0	0	0	0	0	0	0	0	0	0	0	0	0	0	0	0	0	0	0	0	Neutral	-50	8.805850983	0	Neutral	-50	1.781089783	0	Neutral	-49	1.248428345	0	Neutral	-50	1.197723389	0	Neutral	-50	0.881698608	0	Joy	-50	0.998458862
0	Japan	Caucasian	Agent	Competitive	0	0	0	0	0	0	0	0	0	0	0	0	0	0	0	0	0	0	0	0	0	0	Neutral	-1	30.72299957	0	Neutral	-7	4.735992432	0	Joy	-20	2.886001587	0	Joy	-30	1.368011475	0	Joy	-36	1.335006714	0	Neutral	-50	2.50100708
0	Japan	Caucasian	Agent	Competitive	0	0	0	0	0	0	0	0	0	0	0	0	0	0	0	0	0	0	0	0	0	0	Neutral	-12	21.86377716	0	Neutral	-15	23.92741394	0	Neutral	-25	10.94937134	0	Neutral	-38	8.403091431	0	Neutral	-48	1.548065186	0	Neutral	-50	2.345458984
0	Japan	Caucasian	Agent	Competitive	0	0	0	0	0	0	0	0	0	0	0	0	0	0	0	0	0	0	0	0	0	0	Neutral	-49	21.70000076	0	Neutral	-49	8.399993896	0	Neutral	-47	5.200004578	0	Neutral	-49	4.399993896	0	Neutral	-47	1.600006104	0	Neutral	-49	3.399993896
0	Japan	Caucasian	Agent	Competitive	0	0	0	0	0	0	0	0	0	0	0	0	0	0	0	0	0	0	0	0	0	0	Neutral	-50	1.850000381	0	Joy	-50	1.61700058	0	Neutral	-50	0.916999817	0	Neutral	-50	1.148994446	0	Neutral	-50	0.916000366	0	Neutral	-50	0.916992188
0	Japan	Caucasian	Agent	Competitive	0.05	0	0	0	1	0	0	0	0	0	0	0	0	0	0	0	0	0	0	0	0	0	Regret	-5	22.31794739	0	Regret	-2	16.31815338	0	Regret	-3	4.299468994	0	Neutral	-5	7.579467773	1	Joy	-3	9.998916626	0	Neutral	-10	1.459777832
0	Japan	Caucasian	Agent	Competitive	0.05	1	0	0	0	0	0	0	0	0	0	0	0	0	0	0	0	0	0	0	0	0	Neutral	-50	5.633655548	1	Neutral	-50	0.90076828	0	Neutral	-50	0.78440094	0	Neutral	-50	0.650970459	0	Neutral	-50	3.998153687	0	Neutral	-50	0.582901001
0	Japan	Caucasian	Agent	Competitive	0.05	0	0	0	0	0	0	0	0	0	0	0	1	0	0	0	0	0	0	0	0	0	Neutral	-19	29.40644073	0	Neutral	1	9.085128784	0	Neutral	-5	5.4009552	0	Neutral	-7	1.650100708	0	Neutral	-6	12.51907349	0	Neutral	-8	8.784851074
0	Japan	Caucasian	Agent	Competitive	0.05	1	0	0	0	0	0	0	0	0	0	0	0	0	0	0	0	0	0	0	0	0	Sadness	-39	17.03450012	1	Joy	-3	5.323310852	0	Neutral	-22	21.79005432	0	Neutral	-39	1.73576355	0	Joy	-42	2.069885254	0	Joy	-50	1.102264404
0	Japan	Caucasian	Agent	Competitive	0.05	1	0	0	0	0	0	0	0	0	0	0	0	0	0	0	0	0	0	0	0	0	Regret	29	15.38800049	1	Joy	27	13.39700317	0	Neutral	-36	0.904006958	0	Joy	-36	1.556991577	0	Neutral	40	0.987991333	0	Anger	10	1.792007446
0	Japan	Caucasian	Agent	Competitive	0.05	0	0	0	0	0	0	0	0	0	0	0	0	0	0	0	1	0	0	0	0	0	Sadness	-2	12.80730057	0	Sadness	0	2.117660522	0	Anger	-32	3.6302948	0	Anger	-50	7.059402466	0	Anger	-50	2.723083496	0	Regret	-50	1.815383911
0	Japan	Caucasian	Agent	Competitive	0.05	1	0	0	0	0	0	0	0	0	0	0	0	0	0	0	0	0	0	0	0	0	Regret	-31	28.66145325	1	Neutral	24	11.63895416	0	Neutral	-17	3.519470215	0	Neutral	2	2.678894043	0	Neutral	-36	2.759460449	0	Neutral	-40	1.238525391
0	Japan	Caucasian	Agent	Competitive	0.1	0	1	0	0	0	0	0	1	0	0	0	0	0	0	0	0	0	0	0	0	0	Neutral	-50	8.198566437	0	Sadness	-33	4.931625366	1	Joy	22	7.898376465	0	Neutral	29	8.681625366	0	Neutral	27	5.115722656	0	Neutral	-8	2.100509644
0	Japan	Caucasian	Agent	Competitive	0.1	0	0	0	0	0	0	0	0	0	0	0	0	0	0	0	0	0	0	1	1	0	Regret	17	1.233354568	0	Sadness	-50	0.449863434	0	Sadness	-50	0.733398438	0	Regret	-50	0.750038147	0	Sadness	-50	1.200317383	0	Anger	-50	0.750152588
0	Japan	Caucasian	Agent	Competitive	0.15	0	0	1	1	0	0	0	0	0	0	0	0	0	0	0	0	0	1	0	0	0	Neutral	3	15.53858566	0	Neutral	4	6.352798462	0	Joy	10	0.884338379	1	Sadness	30	0.916107178	1	Sadness	-9	0.951919556	0	Neutral	19	1.115280151
0	Japan	Caucasian	Agent	Competitive	0.2	1	0	1	0	0	0	1	0	0	0	0	0	0	0	0	0	0	0	1	0	0	Regret	25	34.63708496	1	Joy	-24	6.819290161	0	Sadness	-29	3.320831299	1	Joy	-17	2.464447021	0	Neutral	-28	2.769195557	0	Neutral	0	2.549743652
0	Japan	Caucasian	Agent	Competitive	0.2	1	0	0	0	0	0	0	1	0	0	0	1	0	0	0	1	0	0	0	0	0	Joy	1	5.616134644	1	Joy	-18	1.849884033	0	Neutral	-2	6.96647644	0	Neutral	-1	6.383422852	0	Neutral	2	7.683135986	0	Neutral	-15	14.24954224
0	Japan	Caucasian	Agent	Competitive	0.2	1	0	0	0	0	0	0	0	0	0	0	0	0	0	0	1	0	0	1	1	0	Neutral	28	12.98199463	1	Joy	-24	5.649017334	0	Neutral	-38	10.36499023	0	Neutral	16	8.03302002	0	Neutral	8	8.432983398	0	Neutral	-16	8.66595459
0	Japan	Caucasian	Agent	Competitive	0.2	1	1	0	0	0	0	1	0	0	1	0	0	0	0	0	0	0	0	0	0	0	Regret	-5	10.11700058	1	Regret	-10	4.049995422	1	Joy	-8	1.816986084	0	Neutral	17	1.916992188	0	Neutral	-31	3.197998047	0	Neutral	-49	3.558990479
0	Japan	Caucasian	Agent	Competitive	0.25	0	0	0	0	1	0	1	0	0	0	0	1	1	0	1	0	0	0	0	0	0	Neutral	-25	9.24679184	0	Neutral	10	5.517799377	0	Neutral	-17	2.725189209	0	Neutral	36	1.839157104	0	Regret	28	1.855712891	1	Joy	-38	2.17338562
0	Japan	Caucasian	Agent	Competitive	0.25	1	1	0	0	0	1	0	0	1	0	0	0	0	1	0	0	0	0	0	0	0	Regret	-20	2.381999969	1	Neutral	30	3.432998657	1	Anger	-14	5.75	0	Neutral	22	2.416000366	0	Neutral	-11	4.917007446	0	Regret	9	1.150009155
0	Japan	Caucasian	Agent	Competitive	0.3	0	0	1	0	0	0	0	0	1	0	1	0	1	0	0	1	0	1	0	0	0	Neutral	-50	12.85046005	0	Neutral	-50	3.748931885	0	Regret	-27	1.449325562	1	Joy	-50	2.034835815	0	Neutral	-50	9.401245117	0	Neutral	-50	0.899627686
0	Japan	Caucasian	Agent	Competitive	0.3	1	0	0	0	0	1	0	0	0	0	1	0	1	0	0	1	0	1	0	0	0	Sadness	-2	8.916507721	1	Neutral	-2	4.250434875	0	Neutral	1	4.116195679	0	Neutral	0	3.267974854	0	Neutral	-1	1.299621582	0	Sadness	-2	6.666000366
0	Japan	Caucasian	Agent	Competitive	0.35	1	1	0	0	0	1	0	0	1	0	0	1	0	1	0	1	0	0	0	0	0	Sadness	-42	2.235290527	1	Joy	-46	4.021949768	1	Joy	-31	6.725158691	0	Joy	11	4.373092651	0	Neutral	27	5.674911499	0	Anger	24	0.936050415
0	Japan	Caucasian	Agent	Competitive	0.35	1	1	0	0	0	1	0	1	0	0	0	0	1	1	0	1	0	0	0	0	0	Anger	-50	5.986999512	1	Neutral	6	6.918998718	1	Joy	-21	4.568000793	0	Neutral	28	1.01600647	0	Neutral	-50	8.469009399	0	Regret	34	2.54901123
0	Japan	Caucasian	Agent	Competitive	0.35	1	1	0	1	0	0	1	0	0	0	1	0	0	1	0	0	0	1	0	0	0	Regret	16	8.34000206	1	Neutral	-11	5.218002319	1	Joy	-12	1.546005249	0	Regret	-14	4.940994263	1	Joy	11	1.199996948	0	Neutral	-17	1.407012939
0	Japan	Caucasian	Agent	Competitive	0.4	0	0	1	0	0	1	1	0	0	1	1	0	0	0	1	0	0	1	0	1	0	Neutral	18	2.625999451	0	Joy	30	1.698997498	0	Neutral	50	1.397994995	1	Neutral	-23	5.725997925	0	Joy	-33	1.348999023	0	Neutral	-31	9.273010254
0	Japan	Caucasian	Agent	Competitive	0.4	0	0	0	0	0	1	0	0	1	1	1	1	0	0	1	1	0	0	1	0	0	Neutral	-24	15.78487015	0	Neutral	-27	23.17529297	0	Regret	-35	10.16142273	0	Sadness	-31	2.017684937	0	Anger	-50	2.636169434	0	Sadness	-50	1.401977539
0	Japan	Caucasian	Agent	Competitive	0.5	1	1	0	1	0	1	0	0	0	1	1	1	1	1	0	0	0	0	0	1	0	Regret	27	9.893974304	1	Joy	-29	19.23873901	1	Regret	25	10.36064148	0	Sadness	-50	8.395324707	1	Neutral	26	5.812316895	0	Sadness	-30	1.99911499
0	Japan	Caucasian	Agent	Competitive	0.5	1	0	1	1	1	0	1	1	0	0	0	0	0	0	1	0	0	1	1	1	0	Sadness	-34	10.45399857	1	Joy	50	3.851997375	0	Joy	26	1.5	1	Joy	42	1.348999023	1	Joy	10	1.701004028	1	Neutral	-44	1.233001709
0	Japan	Caucasian	Agent	Competitive	0.55	1	0	0	1	1	0	1	1	1	0	0	0	1	0	1	1	0	0	1	1	0	Sadness	-50	11.37491989	1	Joy	-5	1.205543518	0	Neutral	50	5.129501343	0	Regret	1	1.236557007	1	Neutral	-46	0.92388916	1	Joy	-50	3.584381104
0	Japan	Caucasian	Agent	Competitive	0.55	1	0	0	1	0	0	0	0	0	0	0	1	1	1	1	1	1	1	1	1	0	Regret	-50	19.39846802	1	Joy	-29	6.516441345	0	Neutral	-1	4.350219727	0	Neutral	-43	7.683807373	1	Joy	-50	1.765228271	0	Neutral	-1	1.633789063
0	Japan	Caucasian	Agent	Competitive	0.8	1	0	1	1	0	1	1	0	1	1	1	1	1	1	1	1	1	1	0	1	0	Sadness	-33	48.71699905	1	Regret	27	20.58399963	0	Sadness	29	2.699005127	1	Joy	-33	3.433013916	1	Neutral	-3	5.382995605	0	Sadness	24	4.315002441
0	Japan	Caucasian	Agent	Competitive	0.9	1	1	1	1	0	1	0	1	1	1	1	1	1	1	1	1	1	1	1	1	0	Sadness	-50	3.415330887	1	Neutral	-50	10.10028076	1	Neutral	-50	6.750190735	1	Neutral	-50	0.999053955	1	Neutral	-50	4.183074951	0	Neutral	-50	0.74987793
0	Japan	Caucasian	Agent	Competitive	0.9	0	1	1	1	1	1	1	1	1	1	1	1	1	1	1	1	1	1	1	0	0	Regret	-50	7.816520691	0	Sadness	50	1.650299072	1	Joy	24	1.316040039	1	Joy	37	1.399848938	1	Joy	45	1.184661865	1	Joy	46	1.200195313
0	Japan	Caucasian	Agent	Competitive	0.95	1	0	1	1	1	1	1	1	1	1	1	1	1	1	1	1	1	1	1	1	0	Sadness	-50	25.20049858	1	Joy	-13	20.78321075	0	Anger	12	9.300689697	1	Joy	25	2.284118652	1	Joy	50	4.700439453	1	Joy	50	1.084655762
0	Japan	Caucasian	Agent	Competitive	1	1	1	1	1	1	1	1	1	1	1	1	1	1	1	1	1	1	1	1	1	0	Joy	30	3.549915314	1	Joy	40	1.898826599	1	Joy	39	1.166114807	1	Neutral	17	1.067199707	1	Joy	19	4.500274658	1	Joy	36	2.332946777
0	Japan	Caucasian	Agent	Competitive	1	1	1	1	1	1	1	1	1	1	1	1	1	1	1	1	1	1	1	1	1	0	Regret	23	13.19999886	1	Joy	12	1.199996948	1	Joy	16	1.099998474	1	Joy	21	4	1	Joy	27	2.399993896	1	Joy	29	0.899993896
0	Japan	Caucasian	Human	Competitive	0	0	0	0	0	0	0	0	0	0	0	0	0	0	0	0	0	0	0	0	0	0	Neutral	-25	16.77000046	0	Neutral	-25	7.13999939	0	Neutral	-29	2.942001343	0	Neutral	-28	1.453994751	0	Neutral	-31	0.98600769	0	Neutral	-31	5.350997925
0	Japan	Caucasian	Human	Competitive	0	0	0	0	0	0	0	0	0	0	0	0	0	0	0	0	0	0	0	0	0	0	Neutral	-27	5.115356445	0	Neutral	-37	2.370605469	0	Neutral	-33	2.564453125	0	Neutral	-36	2.141235352	0	Neutral	-33	1.282958984	0	Neutral	-35	0.938964844
0	Japan	Caucasian	Human	Competitive	0	0	0	0	0	0	0	0	0	0	0	0	0	0	0	0	0	0	0	0	0	0	Neutral	-24	14.53323555	0	Neutral	-32	8.499603271	0	Neutral	-27	2.781791687	0	Neutral	-31	2.616165161	0	Neutral	-32	1.115081787	0	Neutral	-33	0.98236084
0	Japan	Caucasian	Human	Competitive	0	0	0	0	0	0	0	0	0	0	0	0	0	0	0	0	0	0	0	0	0	0	Neutral	40	33.7655983	0	Neutral	-24	11.68938446	0	Neutral	-26	18.75234985	0	Neutral	-31	10.98921204	0	Neutral	-22	2.152923584	0	Neutral	-28	3.690551758
0	Japan	Caucasian	Human	Competitive	0	0	0	0	0	0	0	0	0	0	0	0	0	0	0	0	0	0	0	0	0	0	Neutral	-39	31.03299713	0	Neutral	-50	4.819000244	0	Neutral	-50	4.100997925	0	Neutral	-50	2.966003418	0	Neutral	-50	2.132995605	0	Neutral	-50	1.5
0	Japan	Caucasian	Human	Competitive	0	0	0	0	0	0	0	0	0	0	0	0	0	0	0	0	0	0	0	0	0	0	Neutral	-50	17.4980011	0	Neutral	-50	26.77199554	0	Neutral	-50	8.556991577	0	Neutral	-50	9.658996582	0	Neutral	-50	9.309005737	0	Neutral	-50	1.337982178
0	Japan	Caucasian	Human	Competitive	0	0	0	0	0	0	0	0	0	0	0	0	0	0	0	0	0	0	0	0	0	0	Neutral	-17	5.516666412	0	Neutral	-47	1.31778717	0	Neutral	-50	1.418273926	0	Neutral	-50	1.632781982	0	Neutral	-50	1.299453735	0	Neutral	-50	0.965652466
0	Japan	Caucasian	Human	Competitive	0	0	0	0	0	0	0	0	0	0	0	0	0	0	0	0	0	0	0	0	0	0	Joy	-50	20.74610901	0	Neutral	-50	15.06488037	0	Neutral	-50	5.481842041	0	Neutral	-50	4.632003784	0	Neutral	-50	1.949035645	0	Neutral	-50	3.365509033
0	Japan	Caucasian	Human	Competitive	0	0	0	0	0	0	0	0	0	0	0	0	0	0	0	0	0	0	0	0	0	0	Neutral	-50	2.682939529	0	Neutral	-50	1.432937622	0	Neutral	-50	1.198867798	0	Neutral	-50	2.916946411	0	Neutral	-50	1.183105469	0	Neutral	-50	1.200027466
0	Japan	Caucasian	Human	Competitive	0	0	0	0	0	0	0	0	0	0	0	0	0	0	0	0	0	0	0	0	0	0	Neutral	-50	10.09651947	0	Neutral	-50	4.961914063	0	Neutral	-50	2.648078918	0	Neutral	-50	1.965942383	0	Neutral	-50	1.233078003	0	Neutral	-50	1.665603638
0	Japan	Caucasian	Human	Competitive	0	0	0	0	0	0	0	0	0	0	0	0	0	0	0	0	0	0	0	0	0	0	Joy	1	23.24000168	0	Neutral	2	15.28200531	0	Neutral	1	9.259002686	0	Neutral	-25	9.727996826	0	Neutral	-50	6.606994629	0	Neutral	-50	4.619995117
0	Japan	Caucasian	Human	Competitive	0.05	0	0	0	0	0	1	0	0	0	0	0	0	0	0	0	0	0	0	0	0	0	Neutral	-37	6.694000244	0	Neutral	-50	6.245002747	0	Neutral	-50	3.490005493	0	Neutral	-50	0.783996582	0	Neutral	-50	9.850997925	0	Regret	-50	0.868011475
0	Japan	Caucasian	Human	Competitive	0.05	1	0	0	0	0	0	0	0	0	0	0	0	0	0	0	0	0	0	0	0	0	Sadness	-49	8.683547974	1	Neutral	3	3.199127197	0	Joy	-50	3.182136536	0	Joy	-50	1.14302063	0	Joy	-50	1.141418457	0	Joy	-50	0.914764404
0	Japan	Caucasian	Human	Competitive	0.05	1	0	0	0	0	0	0	0	0	0	0	0	0	0	0	0	0	0	0	0	0	Sadness	-50	10.57000351	1	Regret	-36	1.833999634	0	Anger	-35	3.768005371	0	Sadness	-50	2.132995605	0	Neutral	-50	5.766998291	0	Regret	-50	1.734008789
0	Japan	Caucasian	Human	Competitive	0.05	1	0	0	0	0	0	0	0	0	0	0	0	0	0	0	0	0	0	0	0	0	Regret	-50	8.063644409	1	Joy	-50	6.71471405	0	Neutral	-50	5.964569092	0	Neutral	-50	9.147171021	0	Neutral	-50	2.465805054	0	Neutral	-50	1.964141846
0	Japan	Caucasian	Human	Competitive	0.05	0	0	0	0	0	0	0	0	0	0	0	0	0	0	0	0	1	0	0	0	0	Neutral	5	8.568771362	0	Neutral	-6	5.600906372	0	Neutral	-5	3.002990723	0	Neutral	4	2.314025879	0	Neutral	-2	4.276168823	0	Neutral	-4	2.766845703
0	Japan	Caucasian	Human	Competitive	0.05	1	0	0	0	0	0	0	0	0	0	0	0	0	0	0	0	0	0	0	0	0	Neutral	-30	1.381996155	1	Neutral	-23	0.817001343	0	Neutral	-28	1.351997375	0	Neutral	-28	1.166992188	0	Neutral	-28	1.166000366	0	Neutral	-31	1.949005127
0	Japan	Caucasian	Human	Competitive	0.05	0	0	0	0	0	1	0	0	0	0	0	0	0	0	0	0	0	0	0	0	0	Joy	-21	44.83201599	0	Anger	-18	2.850448608	0	Sadness	18	1.533660889	0	Joy	-43	1.866943359	0	Joy	-25	1.333267212	0	Neutral	-50	0.767089844
0	Japan	Caucasian	Human	Competitive	0.1	0	0	1	0	0	1	0	0	0	0	0	0	0	0	0	0	0	0	0	0	0	Joy	14	7.570243835	0	Sadness	-20	2.590354919	0	Neutral	39	2.690475464	1	Joy	50	1.387329102	0	Neutral	13	1.78805542	0	Sadness	50	2.472991943
0	Japan	Caucasian	Human	Competitive	0.15	1	0	0	0	0	0	0	1	0	0	0	0	0	1	0	0	0	0	0	0	0	Sadness	-50	34.75235748	1	Sadness	-29	4.741882324	0	Neutral	-10	4.160476685	0	Sadness	-36	6.430267334	0	Neutral	-50	3.467498779	0	Neutral	0	4.155334473
0	Japan	Caucasian	Human	Competitive	0.15	0	1	0	1	0	0	0	0	1	0	0	0	0	0	0	0	0	0	0	0	0	Joy	-50	50.35807037	0	Neutral	-50	13.68386841	1	Neutral	-50	23.88265991	0	Neutral	-21	6.711181641	1	Joy	19	16.23376465	0	Joy	26	16.5355835
0	Japan	Caucasian	Human	Competitive	0.2	0	1	1	1	1	0	0	0	0	0	0	0	0	0	0	0	0	0	0	0	0	Neutral	-50	31.11891937	0	Sadness	50	7.474334717	1	Neutral	50	5.122390747	1	Neutral	50	1.951416016	1	Neutral	-50	1.502288818	1	Neutral	50	1.385192871
0	Japan	Caucasian	Human	Competitive	0.2	1	0	0	1	0	0	0	0	0	0	0	0	0	0	0	1	1	0	0	0	0	Sadness	-50	9.109018326	1	Joy	-50	4.863349915	0	Neutral	-50	0.869010925	0	Sadness	-50	1.086776733	1	Joy	-50	1.570968628	0	Neutral	-50	0.969421387
0	Japan	Caucasian	Human	Competitive	0.25	1	0	1	0	0	1	0	0	0	0	0	0	1	0	1	0	0	0	0	0	0	Anger	-47	6.608001709	1	Joy	19	4.664001465	0	Sadness	-50	1.580001831	1	Joy	-47	7.352005005	0	Neutral	48	5.527008057	0	Sadness	-36	1.067993164
0	Japan	Caucasian	Human	Competitive	0.25	1	0	1	1	0	1	0	1	0	0	0	0	0	0	0	0	0	0	0	0	0	Sadness	-24	3.414001465	1	Joy	-21	12.46199799	0	Sadness	-26	8.346000671	1	Neutral	30	6.031005859	1	Joy	-27	5.998001099	0	Sadness	-25	4.465988159
0	Japan	Caucasian	Human	Competitive	0.25	1	0	0	0	0	0	1	0	1	0	0	1	0	0	0	0	1	0	0	0	0	Sadness	-38	11.57390594	1	Joy	-17	4.887084961	0	Neutral	26	4.097183228	0	Neutral	23	1.792404175	0	Neutral	-31	4.580490112	0	Neutral	-31	5.060073853
0	Japan	Caucasian	Human	Competitive	0.25	0	1	1	1	0	1	1	0	0	0	0	0	0	0	0	0	0	0	0	0	0	Neutral	21	3.223457336	0	Sadness	-26	0.997505188	1	Neutral	23	0.797988892	1	Sadness	31	1.811691284	1	Joy	27	0.781051636	0	Regret	33	0.980743408
0	Japan	Caucasian	Human	Competitive	0.3	1	0	1	1	1	1	1	0	0	0	0	0	0	0	0	0	0	0	0	0	0	Joy	-5	3.066053391	1	Joy	12	0.899654388	0	Neutral	3	1.015846252	1	Neutral	2	11.51273346	1	Neutral	-3	5.714294434	1	Neutral	18	5.765319824
0	Japan	Caucasian	Human	Competitive	0.35	1	0	0	1	0	0	0	0	1	0	0	1	0	1	0	0	1	0	0	1	0	Sadness	6	9.185997009	1	Joy	-5	7.115997314	0	Joy	5	4.171005249	0	Sadness	-4	7.046005249	1	Joy	6	3.027999878	0	Joy	5	2.758026123
0	Japan	Caucasian	Human	Competitive	0.4	0	1	1	0	1	0	0	1	0	1	0	1	0	0	0	1	0	0	0	1	0	Joy	10	1.716663361	0	Joy	-9	1.765419006	1	Neutral	-27	1.532920837	1	Joy	-24	1.549835205	0	Joy	23	3.382873535	1	Joy	-23	1.100570679
0	Japan	Caucasian	Human	Competitive	0.4	0	0	1	1	0	1	0	0	1	0	0	1	1	0	1	0	0	1	0	0	0	Sadness	-50	5.540000916	0	Joy	-50	3.619995117	0	Neutral	-50	1.569000244	1	Regret	-50	4.137001038	1	Anger	50	4.886993408	0	Sadness	-50	3.569992065
0	Japan	Caucasian	Human	Competitive	0.4	1	1	0	1	0	1	0	0	1	0	0	1	0	0	1	0	0	1	0	0	0	Anger	-50	18.05922508	1	Neutral	-28	3.93196106	1	Joy	-29	4.347747803	0	Regret	-29	6.780456543	1	Joy	-2	2.447982788	0	Sadness	-28	2.582763672
0	Japan	Caucasian	Human	Competitive	0.4	1	0	0	1	1	1	0	1	1	0	0	0	1	1	0	0	0	0	0	0	0	Sadness	21	7.966442108	1	Joy	3	4.666511536	0	Neutral	-23	8.133544922	0	Regret	0	8.115921021	1	Neutral	-13	6.831588745	1	Neutral	-21	3.09979248
0	Japan	Caucasian	Human	Competitive	0.5	1	1	0	1	0	0	0	1	0	1	1	0	1	0	1	0	1	0	1	0	0	Sadness	43	13.76919937	1	Joy	45	9.718582153	1	Joy	-42	14.22006226	0	Neutral	43	5.934539795	1	Neutral	-45	8.034698486	0	Neutral	7	2.283691406
0	Japan	Caucasian	Human	Competitive	0.5	1	0	1	0	1	0	1	0	1	0	1	0	1	0	1	0	1	0	1	0	0	Sadness	-50	25.57899475	1	Neutral	-50	25.0980072	0	Sadness	-50	6.985992432	1	Sadness	-50	10.815979	0	Sadness	-50	7.014007568	1	Joy	-50	2.824981689
0	Japan	Caucasian	Human	Competitive	0.55	0	1	1	1	1	1	1	0	1	0	1	0	0	0	1	0	0	0	1	1	0	Neutral	-28	18.06202698	0	Neutral	-23	9.505104065	1	Neutral	2	11.96281433	1	Neutral	0	5.122634888	1	Neutral	24	1.100280762	1	Neutral	27	0.982269287
0	Japan	Caucasian	Human	Competitive	0.55	0	0	0	0	1	0	0	1	1	1	1	1	1	0	0	1	1	1	0	1	0	Sadness	23	6.866546631	0	Sadness	32	6.104293823	0	Sadness	-17	12.26847076	0	Sadness	32	8.551361084	0	Sadness	-32	6.45300293	1	Neutral	-47	2.169464111
0	Japan	Caucasian	Human	Competitive	0.55	1	1	1	1	1	1	1	1	0	0	1	0	1	0	1	0	0	0	0	0	0	Sadness	36	3.432435989	1	Neutral	26	1.632225037	1	Neutral	-24	1.950836182	1	Neutral	-1	1.198104858	1	Neutral	0	1.498962402	1	Neutral	0	1.316345215
0	Japan	Caucasian	Human	Competitive	0.6	1	1	1	1	1	1	1	0	0	0	0	1	0	0	0	0	1	1	1	1	0	Neutral	16	4.19878006	1	Joy	32	1.733444214	1	Neutral	11	4.301895142	1	Neutral	50	1.23298645	1	Neutral	50	1.201004028	1	Neutral	-35	1.184020996
0	Japan	Caucasian	Human	Competitive	0.65	1	1	1	0	1	0	1	0	0	1	1	1	0	1	0	0	1	1	1	1	0	Sadness	-37	11.83699989	1	Neutral	28	9.810005188	1	Joy	-38	7.250999451	1	Regret	-32	1.063995361	0	Neutral	-34	0.852996826	1	Joy	29	1.17199707
0	Japan	Caucasian	Human	Competitive	0.7	1	0	0	0	0	1	1	1	0	0	1	1	1	1	1	1	1	1	1	1	0	Regret	43	13.93544006	1	Joy	-33	6.074584961	0	Neutral	-35	8.14503479	0	Neutral	-46	1.952728271	0	Neutral	-43	1.200637817	0	Sadness	-17	1.535125732
0	Japan	Caucasian	Human	Competitive	0.7	1	0	0	0	1	0	1	1	1	1	0	0	1	1	1	1	1	1	1	1	0	Regret	15	9.584957123	1	Joy	-39	3.009765625	0	Joy	-37	6.183631897	0	Neutral	-28	6.581161499	0	Neutral	-38	10.02796936	1	Regret	-35	2.900604248
0	Japan	Caucasian	Human	Competitive	0.7	1	0	1	1	1	0	1	0	1	1	0	1	0	1	1	0	1	1	1	1	0	Sadness	-50	1.451145172	1	Joy	33	4.017974854	0	Anger	22	1.44519043	1	Neutral	23	1.65158844	1	Neutral	-12	1.444335938	1	Joy	28	1.082626343
0	Japan	Caucasian	Human	Competitive	0.8	1	1	0	1	0	1	1	0	0	1	1	1	1	1	1	1	1	1	1	1	0	Anger	-50	6.221000671	1	Joy	-50	9.754997253	1	Joy	-50	13.86099243	0	Sadness	50	8.523986816	1	Neutral	49	20.0980072	0	Joy	49	4.088989258
0	Japan	Caucasian	Human	Competitive	0.8	0	0	0	1	0	1	1	1	1	1	1	1	1	1	1	1	1	1	1	1	0	Sadness	-50	9.889259338	0	Sadness	-50	5.046318054	0	Sadness	-50	2.923316956	0	Sadness	-50	1.759475708	1	Regret	50	1.676269531	0	Sadness	50	1.49961853
0	Japan	Caucasian	Human	Competitive	0.95	1	1	1	1	1	1	1	1	1	1	1	1	1	1	1	1	1	1	1	0	0	Anger	-17	9.527557373	1	Joy	3	1.161827087	1	Neutral	5	1.014663696	1	Anger	5	0.994857788	1	Neutral	9	1.107696533	1	Neutral	32	1.040328979
0	Japan	Caucasian	Human	Competitive	1	1	1	1	1	1	1	1	1	1	1	1	1	1	1	1	1	1	1	1	1	0	Anger	-27	6.551445007	1	Joy	31	3.050170898	1	Joy	-18	2.082969666	1	Joy	43	2.915512085	1	Joy	36	1.215866089	1	Joy	37	3.382003784
0	Japan	Caucasian	Human	Competitive	1	1	1	1	1	1	1	1	1	1	1	1	1	1	1	1	1	1	1	1	1	0	Neutral	-38	9.046466827	1	Neutral	-29	2.615287781	1	Neutral	-32	2.116958618	1	Neutral	-33	1.533966064	1	Neutral	-31	1.787704468	1	Neutral	-27	1.197967529
0	Japan	Caucasian	Human	Competitive	1	1	1	1	1	1	1	1	1	1	1	1	1	1	1	1	1	1	1	1	1	0	Sadness	-30	3.950000763	1	Joy	-14	2.5	1	Joy	-4	2.117004395	1	Joy	-3	1.949005127	1	Neutral	2	2.233001709	1	Joy	6	1.133010864
1	Japan	Japanese	Agent	Competitive	0	0	0	0	0	0	0	0	0	0	0	0	0	0	0	0	0	0	0	0	0	0	Neutral	50	5.179924011	0	Neutral	50	6.275627136	0	Neutral	50	3.83568573	0	Neutral	50	3.586975098	0	Neutral	50	3.303665161	0	Neutral	50	3.386245728
1	Japan	Japanese	Agent	Competitive	0	0	0	0	0	0	0	0	0	0	0	0	0	0	0	0	0	0	0	0	0	0	Neutral	-50	31.58191681	0	Neutral	-50	4.969894409	0	Sadness	-50	1.961380005	0	Sadness	-50	1.396255493	0	Neutral	-50	2.094284058	0	Neutral	-50	3.374267578
1	Japan	Japanese	Agent	Competitive	0	0	0	0	0	0	0	0	0	0	0	0	0	0	0	0	0	0	0	0	0	0	Neutral	0	33.44799805	0	Neutral	1	24.99900055	0	Neutral	-11	16.86599731	0	Neutral	-28	8.416000366	0	Neutral	-45	1.848999023	0	Neutral	-50	4.584014893
1	Japan	Japanese	Agent	Competitive	0	0	0	0	0	0	0	0	0	0	0	0	0	0	0	0	0	0	0	0	0	0	Joy	-4	8.365972519	0	Joy	-33	3.23110199	0	Joy	-50	1.798973084	0	Neutral	-50	1.215263367	0	Sadness	-50	1.218444824	0	Sadness	-50	1.682617188
1	Japan	Japanese	Agent	Competitive	0	0	0	0	0	0	0	0	0	0	0	0	0	0	0	0	0	0	0	0	0	0	Neutral	-50	15.73091507	0	Neutral	-50	2.575180054	0	Neutral	-50	6.914001465	0	Neutral	-50	2.454406738	0	Neutral	-50	1.283752441	0	Neutral	-50	1.212142944
1	Japan	Japanese	Agent	Competitive	0	0	0	0	0	0	0	0	0	0	0	0	0	0	0	0	0	0	0	0	0	0	Neutral	-50	3.267284393	0	Neutral	-50	1.400463104	0	Neutral	-50	1.467193604	0	Neutral	-50	0.967338562	0	Neutral	-50	0.533126831	0	Neutral	-50	0.450119019
1	Japan	Japanese	Agent	Competitive	0	0	0	0	0	0	0	0	0	0	0	0	0	0	0	0	0	0	0	0	0	0	Neutral	-34	17.56732559	0	Neutral	-39	5.171844482	0	Neutral	-38	4.003311157	0	Neutral	-40	5.272689819	0	Neutral	-41	1.83555603	0	Neutral	-47	1.601272583
1	Japan	Japanese	Agent	Competitive	0	0	0	0	0	0	0	0	0	0	0	0	0	0	0	0	0	0	0	0	0	0	Neutral	-50	23.75106812	0	Neutral	-50	5.818016052	0	Neutral	-50	1.607070923	0	Neutral	-50	3.468582153	0	Neutral	-50	2.442276001	0	Neutral	-50	1.178146362
1	Japan	Japanese	Agent	Competitive	0.05	0	0	0	0	0	1	0	0	0	0	0	0	0	0	0	0	0	0	0	0	0	Sadness	41	3.581998825	0	Sadness	42	1.366001129	0	Sadness	38	1.132003784	0	Sadness	42	1.01499939	0	Sadness	42	9.682006836	0	Anger	40	2.74899292
1	Japan	Japanese	Agent	Competitive	0.05	1	0	0	0	0	0	0	0	0	0	0	0	0	0	0	0	0	0	0	0	0	Sadness	-39	1.148000717	0		0	0	0		0	0	0		0	0	0		0	0	0		0	0
1	Japan	Japanese	Agent	Competitive	0.05	1	0	0	0	0	0	0	0	0	0	0	0	0	0	0	0	0	0	0	0	0	Neutral	-40	11.27257538	1	Joy	-27	8.324699402	0	Joy	24	5.644348145	0	Joy	27	2.91468811	0	Neutral	-39	1.909637451	0	Neutral	50	8.659561157
1	Japan	Japanese	Agent	Competitive	0.05	1	0	0	0	0	0	0	0	0	0	0	0	0	0	0	0	0	0	0	0	0	Sadness	24	40.42975998	1	Joy	-1	21.41456604	0	Neutral	8	13.23493958	0	Neutral	8	9.615997314	0	Neutral	6	0.901184082	0	Neutral	-28	1.133636475
1	Japan	Japanese	Agent	Competitive	0.05	1	0	0	0	0	0	0	0	0	0	0	0	0	0	0	0	0	0	0	0	0	Sadness	15	12.69999886	1	Neutral	-14	6.799995422	0	Neutral	-10	8.699996948	0	Neutral	-23	5.699996948	0	Neutral	-16	6.599990845	0	Neutral	-18	10
1	Japan	Japanese	Agent	Competitive	0.1	0	1	1	0	0	0	0	0	0	0	0	0	0	0	0	0	0	0	0	0	0	Neutral	-24	10.89999771	0	Sadness	23	9.899993896	1	Neutral	-27	4.300003052	1	Joy	22	4.800003052	0	Neutral	-24	1.100006104	0	Neutral	-26	0.899993896
1	Japan	Japanese	Agent	Competitive	0.1	1	0	0	0	0	0	0	0	0	0	0	1	0	0	0	0	0	0	0	0	0	Regret	-42	3.958999634	1	Joy	-18	4.002006531	0	Neutral	-7	3.585006714	0	Neutral	-19	3.565002441	0	Neutral	-22	1.134002686	0	Neutral	-31	1.357009888
1	Japan	Japanese	Agent	Competitive	0.15	0	1	0	0	0	1	0	0	0	0	0	0	0	0	0	1	0	0	0	0	0	Sadness	25	14.92335129	0	Anger	-50	14.22337341	1	Neutral	-29	20.09153748	0	Regret	0	7.685760498	0	Regret	6	1.633728027	0	Anger	-42	1.917419434
1	Japan	Japanese	Agent	Competitive	0.15	1	0	0	0	0	0	0	1	0	1	0	0	0	0	0	0	0	0	0	0	0	Neutral	-37	9.808052063	1	Neutral	-46	8.623306274	0	Neutral	-40	17.33239746	0	Neutral	-32	5.656188965	0	Neutral	-42	4.603668213	0	Sadness	-49	5.355316162
1	Japan	Japanese	Agent	Competitive	0.2	1	0	1	0	1	0	0	0	0	0	0	0	0	0	0	0	1	0	0	0	0	Regret	-47	3.833999634	1	Neutral	32	2.465995789	0	Anger	-50	2.25	1	Neutral	-5	1.733001709	0	Regret	-50	5.797988892	1	Neutral	-10	1.531997681
1	Japan	Japanese	Agent	Competitive	0.2	1	0	0	1	0	0	0	0	1	0	0	0	0	0	0	0	1	0	0	0	0	Anger	-44	1.200000763	1	Neutral	2	0.599998474	0	Neutral	16	1.400001526	0	Anger	-17	0.5	1	Neutral	-46	0.599998474	0	Neutral	11	0.400001526
1	Japan	Japanese	Agent	Competitive	0.3	1	0	0	0	0	0	0	0	0	0	0	0	0	0	0	1	1	1	1	1	0	Sadness	-50	33.19795609	1	Joy	50	11.75053406	0	Neutral	-50	18.08940125	0	Neutral	-50	9.483978271	0	Neutral	-50	22.48474121	0	Neutral	-50	7.600128174
1	Japan	Japanese	Agent	Competitive	0.3	0	1	0	1	0	0	0	0	1	0	0	1	0	1	0	0	0	0	1	0	0	Joy	45	13.91570663	0	Sadness	-40	16.76208496	1	Joy	-50	7.307601929	0	Regret	-50	8.257064819	1	Joy	-50	7.373413086	0	Neutral	-50	16.39614868
1	Japan	Japanese	Agent	Competitive	0.3	1	1	1	0	0	0	1	0	0	0	0	0	0	0	0	1	1	0	0	0	0	Regret	-28	6.923999786	1	Neutral	15	1.555000305	1	Neutral	-35	0.869003296	1	Joy	20	1.891998291	0	Neutral	15	3.613006592	0	Neutral	38	3.695999146
1	Japan	Japanese	Agent	Competitive	0.35	0	0	1	0	1	0	1	0	1	0	1	0	1	0	0	1	0	0	0	0	0	Sadness	17	5.916343689	0	Regret	-19	9.642250061	0	Regret	-45	7.95300293	1	Anger	32	4.266723633	0	Regret	-43	3.151580811	1	Sadness	20	2.667419434
1	Japan	Japanese	Agent	Competitive	0.45	0	1	1	0	1	1	0	1	1	0	1	0	0	0	0	1	0	0	1	0	0	Joy	-20	17.21100235	0	Neutral	50	11.99499512	1	Joy	-27	3.51499939	1	Neutral	-1	2.132995605	0	Neutral	38	10.18000793	1	Neutral	28	8.381011963
1	Japan	Japanese	Agent	Competitive	0.45	1	0	0	1	0	0	1	1	0	1	0	0	1	0	1	0	1	0	0	1	0	Sadness	41	14.56919098	1	Neutral	-12	10.94177246	0	Joy	21	8.93737793	0	Sadness	40	5.460723877	1	Joy	-31	4.111907959	0	Neutral	-25	6.065582275
1	Japan	Japanese	Agent	Competitive	0.5	0	1	1	1	0	1	1	0	1	1	0	0	1	1	0	0	0	0	0	1	0	Sadness	8	9.035999298	0	Regret	6	3.650001526	1	Joy	9	5.358001709	1	Joy	-9	3.554000854	1	Joy	14	1.990005493	0	Regret	-47	2.479995728
1	Japan	Japanese	Agent	Competitive	0.6	1	0	0	0	1	1	0	0	1	0	0	1	1	1	1	1	1	1	1	0	0	Sadness	-50	29.16479492	1	Joy	-2	15.15509033	0	Joy	-50	21.16119385	0	Joy	-2	11.00006104	0	Sadness	-50	7.938781738	1	Joy	-50	7.107574463
1	Japan	Japanese	Agent	Competitive	0.8	0	1	0	1	1	0	1	1	0	1	1	1	1	1	1	1	1	1	1	1	0	Neutral	22	11.81663513	0	Neutral	-50	3.10319519	1	Joy	50	6.603782654	0	Sadness	-50	3.317367554	1	Neutral	-21	2.299987793	1	Joy	50	3.782470703
1	Japan	Japanese	Agent	Competitive	0.95	1	0	1	1	1	1	1	1	1	1	1	1	1	1	1	1	1	1	1	1	0	Sadness	37	5.604999542	1	Joy	-23	1.652000427	0	Sadness	28	2.052001953	1	Neutral	4	1.48399353	1	Neutral	4	1.433990479	1	Neutral	5	1.035003662
1	Japan	Japanese	Agent	Competitive	0.95	1	1	1	1	1	1	1	1	1	1	1	1	1	1	1	1	1	1	1	0	0	Sadness	50	3.166564941	1	Joy	49	1.917266846	1	Joy	48	0.900543213	1	Joy	50	1.499885559	1	Regret	50	0.882865906	1	Joy	50	0.883239746
1	Japan	Japanese	Agent	Competitive	0.95	0	1	1	1	1	1	1	1	1	1	1	1	1	1	1	1	1	1	1	1	0	Sadness	2	1.847000122	0	Sadness	1	1.664001465	1	Sadness	1	1.26499939	1	Sadness	1	1.348999023	1	Sadness	1	1.230987549	1	Sadness	1	1.581008911
1	Japan	Japanese	Human	Competitive	0	0	0	0	0	0	0	0	0	0	0	0	0	0	0	0	0	0	0	0	0	0	Neutral	-50	6.381019592	0	Neutral	-50	1.607887268	0	Neutral	-50	14.89016724	0	Neutral	-50	2.311309814	0	Neutral	-50	1.105331421	0	Neutral	-50	0.921203613
1	Japan	Japanese	Human	Competitive	0	0	0	0	0	0	0	0	0	0	0	0	0	0	0	0	0	0	0	0	0	0	Neutral	-50	19.51660538	0	Neutral	-50	8.863822937	0	Neutral	-50	3.900726318	0	Neutral	-50	1.183807373	0	Neutral	-50	1.249786377	0	Neutral	-50	1.749649048
1	Japan	Japanese	Human	Competitive	0	0	0	0	0	0	0	0	0	0	0	0	0	0	0	0	0	0	0	0	0	0	Neutral	-47	39.31646729	0	Neutral	-48	12.66481781	0	Neutral	-45	8.348526001	0	Neutral	-47	16.54626465	0	Neutral	-32	2.796966553	0	Neutral	-33	17.769104
1	Japan	Japanese	Human	Competitive	0	0	0	0	0	0	0	0	0	0	0	0	0	0	0	0	0	0	0	0	0	0	Neutral	-26	19.45899963	0	Neutral	-25	3.214004517	0	Neutral	-50	2.831001282	0	Neutral	-50	1.440994263	0	Neutral	-50	1.141998291	0	Neutral	-50	0.854995728
1	Japan	Japanese	Human	Competitive	0	0	0	0	0	0	0	0	0	0	0	0	0	0	0	0	0	0	0	0	0	0	Neutral	-50	5.381999969	0	Neutral	-50	3.746997833	0	Neutral	-50	2.049003601	0	Neutral	-50	8.981002808	0	Neutral	-50	0.800003052	0	Neutral	-50	0.781997681
1	Japan	Japanese	Human	Competitive	0	0	0	0	0	0	0	0	0	0	0	0	0	0	0	0	0	0	0	0	0	0	Neutral	-9	21.56100082	0	Neutral	-19	13.57600403	0	Neutral	-23	1.350997925	0	Neutral	-41	0.766998291	0	Neutral	-46	0.734008789	0	Neutral	-47	1.08102417
1	Japan	Japanese	Human	Competitive	0	0	0	0	0	0	0	0	0	0	0	0	0	0	0	0	0	0	0	0	0	0	Neutral	-25	19.44108582	0	Sadness	-30	22.4236908	0	Joy	-42	2.721954346	0	Joy	-50	2.694671631	0	Neutral	-39	8.362579346	0	Sadness	-50	5.191040039
1	Japan	Japanese	Human	Competitive	0	0	0	0	0	0	0	0	0	0	0	0	0	0	0	0	0	0	0	0	0	0	Neutral	-1	13.48257065	0	Neutral	-2	2.166931152	0	Neutral	3	7.250671387	0	Neutral	1	0.866455078	0	Neutral	0	1.539245605	0	Neutral	1	0.896957397
1	Japan	Japanese	Human	Competitive	0	0	0	0	0	0	0	0	0	0	0	0	0	0	0	0	0	0	0	0	0	0	Neutral	-16	8.745765686	0	Neutral	-16	10.71250916	0	Neutral	-19	13.01261902	0	Neutral	-44	13.47702026	0	Neutral	-46	2.366470337	0	Neutral	-26	8.461120605
1	Japan	Japanese	Human	Competitive	0	0	0	0	0	0	0	0	0	0	0	0	0	0	0	0	0	0	0	0	0	0	Neutral	26	2.183473587	0	Neutral	-38	1.383708954	0	Joy	-35	0.966552734	0	Joy	-38	0.983375549	0	Joy	-50	0.766677856	0	Joy	-50	0.73374939
1	Japan	Japanese	Human	Competitive	0.05	0	1	0	0	0	0	0	0	0	0	0	0	0	0	0	0	0	0	0	0	0	Neutral	15	37.36400223	0	Regret	-34	2.583000183	1	Joy	-44	4.518997192	0	Neutral	15	10.28100586	0	Neutral	12	1.01600647	0	Neutral	-21	1.467010498
1	Japan	Japanese	Human	Competitive	0.05	0	1	0	0	0	0	0	0	0	0	0	0	0	0	0	0	0	0	0	0	0	Neutral	21	10.66899872	0	Sadness	37	3.611000061	1	Joy	-31	3.847000122	0	Neutral	20	4.476989746	0	Neutral	9	2.224990845	0	Neutral	-14	2.842987061
1	Japan	Japanese	Human	Competitive	0.05	0	1	0	0	0	0	0	0	0	0	0	0	0	0	0	0	0	0	0	0	0	Neutral	-4	3.299999237	0	Neutral	-1	2	1	Neutral	-2	0.799995422	0	Neutral	-2	0.700004578	0	Neutral	-2	1.5	0	Neutral	-4	0.699996948
1	Japan	Japanese	Human	Competitive	0.05	1	0	0	0	0	0	0	0	0	0	0	0	0	0	0	0	0	0	0	0	0	Sadness	0	10.03600311	1	Joy	-13	5.214004517	0	Joy	0	9.028999329	0	Joy	-8	10.76600647	0	Neutral	-13	10.88499451	0	Neutral	-32	3.098999023
1	Japan	Japanese	Human	Competitive	0.05	1	0	0	0	0	0	0	0	0	0	0	0	0	0	0	0	0	0	0	0	0	Regret	-34	4.09800148	1	Joy	-31	5.132003784	0	Joy	-21	2.065994263	0	Joy	-39	1.783996582	0	Joy	-43	1.332992554	0	Joy	-47	2.74899292
1	Japan	Japanese	Human	Competitive	0.05	0	0	0	0	0	0	0	0	0	1	0	0	0	0	0	0	0	0	0	0	0	Neutral	-26	8.328392029	0	Neutral	-15	4.030754089	0	Neutral	-31	2.182502747	0	Joy	-36	1.365325928	0	Joy	-24	1.132980347	0	Joy	-18	1.865447998
1	Japan	Japanese	Human	Competitive	0.05	1	0	0	0	0	0	0	0	0	0	0	0	0	0	0	0	0	0	0	0	0	Neutral	-35	3.203414917	1	Neutral	-17	1.251373291	0	Neutral	-8	2.335845947	0	Neutral	-11	2.903045654	0	Neutral	-7	2.40222168	0	Neutral	-7	1.234710693
1	Japan	Japanese	Human	Competitive	0.05	1	0	0	0	0	0	0	0	0	0	0	0	0	0	0	0	0	0	0	0	0	Neutral	50	14.24874496	1	Neutral	2	6.115776062	0	Neutral	-26	3.21685791	0	Neutral	1	2.533706665	0	Neutral	-1	1.216003418	0	Neutral	-1	1.982849121
1	Japan	Japanese	Human	Competitive	0.05	0	1	0	0	0	0	0	0	0	0	0	0	0	0	0	0	0	0	0	0	0	Neutral	50	3.885513306	0	Sadness	-50	3.104804993	1	Joy	-50	1.184234619	0	Neutral	-50	1.20010376	0	Neutral	-50	1.432510376	0	Neutral	-50	1.217697144
1	Japan	Japanese	Human	Competitive	0.1	0	1	0	1	0	0	0	0	0	0	0	0	0	0	0	0	0	0	0	0	0	Neutral	10	15.57698822	0	Sadness	-26	1.758346558	1	Sadness	2	1.406967163	0	Sadness	-1	4.221557617	1	Joy	-5	6.063659668	0	Neutral	-26	1.172119141
1	Japan	Japanese	Human	Competitive	0.1	1	0	0	0	0	0	0	1	0	0	0	0	0	0	0	0	0	0	0	0	0	Neutral	-34	3.165391922	1	Neutral	-35	1.299156189	0	Neutral	-39	2.281799316	0	Neutral	-38	1.016662598	0	Neutral	-36	0.767242432	0	Neutral	-42	0.650283813
1	Japan	Japanese	Human	Competitive	0.1	1	1	0	0	0	0	0	0	0	0	0	0	0	0	0	0	0	0	0	0	0	Sadness	-50	15.87595749	1	Sadness	-50	1.998336792	1	Neutral	-50	1.332336426	0	Neutral	50	1.232894897	0	Neutral	50	1.566314697	0	Neutral	-50	1.100585938
1	Japan	Japanese	Human	Competitive	0.1	0	0	1	0	0	0	1	0	0	0	0	0	0	0	0	0	0	0	0	0	0	Regret	48	0.868999481	0	Regret	41	1.549999237	0	Anger	49	0.897003174	1	Joy	30	1.008003235	0	Neutral	-12	0.550003052	0	Neutral	38	0.553985596
1	Japan	Japanese	Human	Competitive	0.1	0	0	1	0	0	0	0	0	0	0	0	1	0	0	0	0	0	0	0	0	0	Neutral	-50	44.83474731	0	Neutral	-50	15.48452759	0	Regret	-50	18.25192261	1	Joy	-50	12.75732422	0	Neutral	-50	27.11801147	0	Neutral	-50	12.95046997
1	Japan	Japanese	Human	Competitive	0.1	1	0	0	0	0	0	0	0	0	0	0	0	0	0	0	0	0	0	1	0	0	Neutral	0	14.5039978	1	Neutral	0	12.38700104	0	Neutral	-50	9.375991821	0	Neutral	-50	3.61000061	0	Neutral	-50	2.01399231	0	Neutral	-50	1.132003784
1	Japan	Japanese	Human	Competitive	0.15	1	1	0	1	0	0	0	0	0	0	0	0	0	0	0	0	0	0	0	0	0	Neutral	19	8.700000763	1	Neutral	0	13.17900085	1	Neutral	10	17.42700195	0	Neutral	-8	1.290008545	1	Neutral	2	12.47900391	0	Neutral	-3	0.850006104
1	Japan	Japanese	Human	Competitive	0.2	0	1	1	1	0	0	0	1	0	0	0	0	0	0	0	0	0	0	0	0	0	Neutral	22	15.84600067	0	Sadness	-6	5.798995972	1	Neutral	-15	1.136993408	1	Neutral	20	0.886001587	1	Joy	24	1.92199707	0	Neutral	-12	1.085006714
1	Japan	Japanese	Human	Competitive	0.2	1	1	1	0	1	0	0	0	0	0	0	0	0	0	0	0	0	0	0	0	0	Sadness	-8	4.090908051	1	Neutral	-10	1.535896301	1	Neutral	-8	0.985176086	1	Joy	-7	1.435997009	0	Sadness	2	1.519470215	1	Joy	-11	1.186264038
1	Japan	Japanese	Human	Competitive	0.25	1	0	1	0	1	0	1	0	1	0	0	0	0	0	0	0	0	0	0	0	0	Neutral	16	6.94960022	1	Joy	22	8.900291443	0	Regret	-32	4.183616638	1	Joy	50	1.632873535	0	Sadness	-50	3.383239746	1	Joy	50	1.082778931
1	Japan	Japanese	Human	Competitive	0.25	0	1	0	1	1	0	1	0	0	1	0	0	0	0	0	0	0	0	0	0	0	Joy	19	47.14401245	0	Sadness	-20	6.151000977	1	Regret	35	6.945007324	0	Anger	16	1.702972412	1	Joy	-34	2.87399292	1	Neutral	2	3.381011963
1	Japan	Japanese	Human	Competitive	0.25	1	1	0	0	1	1	0	0	1	0	0	0	0	0	0	0	0	0	0	0	0	Neutral	0	3.883003235	1	Neutral	-1	1.150001526	1	Neutral	-5	2.335998535	0	Neutral	7	4.966003418	0	Neutral	2	1.865997314	1	Neutral	-8	4.25
1	Japan	Japanese	Human	Competitive	0.25	0	0	0	1	1	0	0	0	1	0	0	0	1	0	0	1	0	0	0	0	0	Neutral	6	25.86541367	0	Neutral	-27	7.649169922	0	Neutral	-28	5.165847778	0	Regret	-1	4.032852173	1	Neutral	1	1.748718262	1	Joy	25	1.433258057
1	Japan	Japanese	Human	Competitive	0.35	1	0	0	1	1	1	0	1	0	1	0	0	1	0	0	0	0	0	0	0	0	Sadness	-33	4.0878582	1	Neutral	-50	2.41759491	0	Neutral	-19	1.917312622	0	Anger	11	1.600921631	1	Joy	4	1.834197998	1	Joy	-10	1.58416748
1	Japan	Japanese	Human	Competitive	0.4	1	1	1	0	1	1	1	1	0	1	0	0	0	0	0	0	0	0	0	0	0	Neutral	-31	6.196998596	1	Neutral	-33	11.11399841	1	Neutral	-1	2.899002075	1	Joy	-2	6.097000122	0	Sadness	-36	3.199005127	1	Neutral	-30	1.383010864
1	Japan	Japanese	Human	Competitive	0.4	1	0	0	0	0	1	0	1	0	1	0	1	0	1	0	1	0	1	0	0	0	Regret	-38	75.70098877	1	Joy	-41	3.153259277	0	Neutral	-45	4.152023315	0	Neutral	-44	2.483215332	0	Neutral	-43	1.383178711	0	Regret	-42	2.133178711
1	Japan	Japanese	Human	Competitive	0.45	1	1	0	1	0	0	1	0	1	0	1	0	0	1	0	0	1	1	0	0	0	Neutral	50	7.850158691	1	Joy	-50	2.633140564	1	Neutral	24	4.03301239	0	Neutral	-40	1.41696167	1	Joy	-31	1.066650391	0	Neutral	30	5.450378418
1	Japan	Japanese	Human	Competitive	0.5	1	0	1	1	0	1	0	1	0	1	0	1	0	1	0	1	0	1	0	0	0	Neutral	-34	21.48670197	1	Joy	26	2.468299866	0	Sadness	24	3.052200317	1	Neutral	-27	3.669799805	1	Joy	33	0.951797485	0	Sadness	-33	1.302001953
1	Japan	Japanese	Human	Competitive	0.55	0	1	0	0	1	1	0	0	1	0	1	0	0	0	1	1	1	1	1	1	0	Joy	-13	7.096000671	0	Sadness	-35	6.63299942	1	Joy	-6	5.76599884	0	Joy	-50	6.56300354	0	Sadness	-30	5.45199585	1	Joy	50	3.11000061
1	Japan	Japanese	Human	Competitive	0.6	0	0	1	1	1	1	1	0	1	0	1	0	0	1	1	1	1	0	1	0	0	Neutral	-7	1.706001282	0	Neutral	-7	1.493003845	0	Sadness	5	1.598999023	1	Neutral	3	1.598999023	1	Neutral	5	1.066009521	1	Neutral	6	1.066986084
1	Japan	Japanese	Human	Competitive	0.65	1	1	1	1	0	0	0	1	0	1	1	1	1	1	1	1	0	0	0	1	0	Regret	-15	20.079319	1	Joy	50	5.215461731	1	Joy	50	9.064682007	1	Joy	50	3.350967407	1	Joy	50	1.748413086	0	Anger	-32	2.416107178
1	Japan	Japanese	Human	Competitive	0.65	0	0	1	0	0	1	1	1	1	0	1	1	0	1	1	0	1	1	1	1	0	Joy	17	12.76499939	0	Neutral	20	12.07998657	0	Sadness	19	9.554000854	1	Joy	14	5.238006592	0	Neutral	18	4.683990479	0	Regret	21	5.722015381
1	Japan	Japanese	Human	Competitive	0.8	1	1	0	0	0	1	0	1	1	1	1	1	1	1	1	1	1	1	1	1	0	Sadness	-1	8.900001526	1	Neutral	0	1.699996948	1	Joy	-10	3.716995239	0	Neutral	11	1.967010498	0	Neutral	-15	1.684005737	0	Sadness	-6	2.282989502
1	Japan	Japanese	Human	Competitive	0.8	1	1	1	1	1	0	1	1	1	1	1	1	1	1	0	0	1	1	1	0	0	Neutral	1	13.20953941	1	Neutral	1	11.08628082	1	Neutral	2	12.23925781	1	Joy	0	5.149780273	1	Joy	1	6.170608521	1	Neutral	0	7.208251953
1	Japan	Japanese	Human	Competitive	0.8	1	0	1	0	1	0	1	1	0	1	1	1	1	1	1	1	1	1	1	1	0	Sadness	0	13.77999878	1	Joy	-2	8.369995117	0	Sadness	-2	8.154006958	1	Joy	4	6.322998047	0	Sadness	2	3.011993408	1	Joy	0	4.309997559
1	Japan	Japanese	Human	Competitive	0.85	1	0	1	1	1	1	1	1	0	1	1	1	1	1	0	1	1	1	1	1	0	Sadness	-42	6.516998291	1	Joy	-35	6.882995605	0	Neutral	-46	6.650009155	1	Joy	-45	5.817001343	1	Neutral	-47	3.733001709	1	Neutral	-48	1.516021729
1	Japan	Japanese	Human	Competitive	0.95	1	1	1	1	1	1	1	1	1	1	1	1	1	1	1	1	1	1	1	0	0	Sadness	-34	10.82686996	1	Neutral	34	8.238822937	1	Joy	50	0.989700317	1	Neutral	50	0.921859741	1	Neutral	50	0.805648804	1	Neutral	50	0.921646118
1	Japan	Japanese	Human	Competitive	0.95	1	1	1	1	1	1	1	1	1	1	1	1	1	1	1	1	1	1	1	0	0	Neutral	-29	4.899999619	1	Neutral	-1	4.300003052	1	Neutral	20	4.783004761	1	Neutral	22	1.75	1	Neutral	15	2.916992188	1	Joy	10	2.449996948
1	Japan	Japanese	Human	Competitive	0.95	0	1	1	1	1	1	1	1	1	1	1	1	1	1	1	1	1	1	1	1	0	Joy	10	18.33030701	0	Sadness	6	5.299301147	1	Neutral	-25	4.817138672	1	Neutral	-8	3.032867432	1	Neutral	-9	2.08303833	1	Neutral	-12	2.383300781
1	Japan	Japanese	Human	Competitive	1	1	1	1	1	1	1	1	1	1	1	1	1	1	1	1	1	1	1	1	1	0	Neutral	22	10.57236862	1	Neutral	11	8.172370911	1	Neutral	15	0.998054504	1	Neutral	14	0.890487671	1	Neutral	16	0.813323975	1	Neutral	24	0.805938721
1	Japan	Japanese	Human	Competitive	1	1	1	1	1	1	1	1	1	1	1	1	1	1	1	1	1	1	1	1	1	0	Sadness	49	7.032325745	1	Joy	50	3.583534241	1	Joy	50	5.066436768	1	Joy	50	2.115432739	1	Joy	50	1.116699219	1	Joy	50	1.64994812
0	Japan	Caucasian	Agent	Cooperative	0	0	0	0	0	0	0	0	0	0	0	0	0	0	0	0	0	0	0	0	0	0	Neutral	-50	7.847602844	0	Sadness	-50	1.348800659	0	Joy	48	3.183288574	0	Regret	-27	1.448699951	0	Neutral	-46	1.899200439	0	Neutral	-47	1.365905762
0	Japan	Caucasian	Agent	Cooperative	0	0	0	0	0	0	0	0	0	0	0	0	0	0	0	0	0	0	0	0	0	0	Neutral	-31	30.33999634	0	Neutral	-32	10.05799866	0	Neutral	-27	5.803009033	0	Neutral	-32	4.17098999	0	Neutral	-32	5.587005615	0	Neutral	-32	1.701019287
0	Japan	Caucasian	Agent	Cooperative	0	0	0	0	0	0	0	0	0	0	0	0	0	0	0	0	0	0	0	0	0	0	Neutral	24	12.16017532	0	Neutral	21	18.08880615	0	Neutral	-12	13.75111389	0	Neutral	-15	1.038452148	0	Neutral	-42	0.804016113	0	Neutral	-37	1.004760742
0	Japan	Caucasian	Agent	Cooperative	0.05	0	0	0	0	0	0	0	0	0	0	0	0	0	0	0	1	0	0	0	0	0	Neutral	19	13.20869827	0	Neutral	-36	4.421798706	0	Neutral	-41	3.091796875	0	Neutral	-41	1.125396729	0	Neutral	-29	0.825897217	0	Neutral	-39	1.008605957
0	Japan	Caucasian	Agent	Cooperative	0.05	1	0	0	0	0	0	0	0	0	0	0	0	0	0	0	0	0	0	0	0	0	Sadness	-50	22.13195038	1	Neutral	-50	1.770301819	0	Neutral	-50	3.311218262	0	Neutral	-50	1.883071899	0	Neutral	-50	1.308532715	0	Neutral	-50	1.740905762
0	Japan	Caucasian	Agent	Cooperative	0.05	1	0	0	0	0	0	0	0	0	0	0	0	0	0	0	0	0	0	0	0	0	Regret	-50	18.21046829	1	Joy	-50	6.26915741	0	Neutral	-50	7.28074646	0	Neutral	-47	10.41508484	0	Neutral	-50	2.089797974	0	Neutral	-50	1.277313232
0	Japan	Caucasian	Agent	Cooperative	0.1	1	0	1	0	0	0	0	0	0	0	0	0	0	0	0	0	0	0	0	0	0	Regret	-50	22.60000229	1	Neutral	0	5.73299408	0	Regret	-50	5.25	1	Neutral	0	7.932998657	0	Neutral	1	3.266998291	0	Neutral	1	1.632995605
0	Japan	Caucasian	Agent	Cooperative	0.1	1	0	1	0	0	0	0	0	0	0	0	0	0	0	0	0	0	0	0	0	0	Neutral	-21	7.883998871	1	Neutral	-27	10.25099945	0	Neutral	-21	3.75	1	Neutral	-26	1.281997681	0	Neutral	-25	1.649002075	0	Neutral	-18	1.917999268
0	Japan	Caucasian	Agent	Cooperative	0.1	0	0	1	0	0	0	0	0	0	0	0	0	0	0	0	0	0	1	0	0	0	Neutral	2	26.31200027	0	Neutral	27	27.89900208	0	Regret	0	5.839004517	1	Joy	-50	3.019989014	0	Neutral	29	13.83200073	0	Neutral	0	4.639984131
0	Japan	Caucasian	Agent	Cooperative	0.15	1	0	0	0	0	1	0	0	0	0	0	0	0	0	1	0	0	0	0	0	0	Regret	-26	4.429479599	1	Joy	-20	11.04253387	0	Neutral	1	2.28263855	0	Neutral	-12	3.340515137	0	Neutral	-5	1.057296753	0	Anger	-5	1.057891846
0	Japan	Caucasian	Agent	Cooperative	0.3	1	0	0	1	0	0	0	0	1	1	0	0	1	0	0	1	0	0	0	0	0	Sadness	-31	2.16629982	1	Joy	23	1.433074951	0	Neutral	-27	1.848342896	0	Sadness	40	1.333839417	1	Joy	-23	1.5496521	0	Neutral	-46	1.415359497
0	Japan	Caucasian	Agent	Cooperative	0.3	0	0	1	0	1	0	0	0	0	0	1	0	0	1	0	0	1	0	1	0	0	Neutral	-14	7.459495544	0	Neutral	13	2.486724854	0	Regret	38	1.300765991	1	Neutral	-12	1.235046387	0	Regret	13	1.368682861	1	Joy	-27	1.368133545
0	Japan	Caucasian	Agent	Cooperative	0.3	1	1	0	1	0	0	1	1	0	0	1	0	0	0	0	0	0	0	0	0	0	Sadness	28	1.734600067	1	Neutral	-25	4.333995819	1	Joy	26	0.666702271	0	Sadness	20	1.317100525	1	Joy	-28	0.88369751	0	Neutral	47	0.73500061
0	Japan	Caucasian	Agent	Cooperative	0.3	0	1	0	0	0	0	1	0	0	0	0	0	1	1	0	0	1	0	0	1	0	Neutral	-23	4.632759094	0	Regret	-35	12.38343048	1	Joy	-36	1.548721313	0	Neutral	-31	2.101287842	0	Neutral	-41	0.982254028	0	Neutral	-20	2.28427124
0	Japan	Caucasian	Agent	Cooperative	0.35	1	0	1	0	0	0	0	0	0	1	0	1	0	0	1	0	1	0	1	0	0	Sadness	3	5.690002441	1	Joy	-22	9.129997253	0	Regret	50	3.189002991	1	Joy	2	5.509002686	0	Neutral	-50	5.10899353	0	Neutral	-13	3.399993896
0	Japan	Caucasian	Agent	Cooperative	0.4	0	1	1	1	0	1	1	0	0	0	0	0	0	0	0	0	0	1	1	1	0	Neutral	-4	4.942501068	0	Neutral	-3	4.276603699	1	Neutral	-1	1.633201599	1	Neutral	-4	1.914108276	1	Neutral	-1	0.963302612	0	Neutral	-1	1.511001587
0	Japan	Caucasian	Agent	Cooperative	0.45	1	0	1	0	1	0	1	1	1	0	0	1	0	0	0	1	0	0	1	0	0	Sadness	-36	4.148324966	1	Joy	-47	1.582065582	0	Regret	50	2.566314697	1	Joy	-50	2.998718262	0	Sadness	50	4.699813843	1	Joy	-50	2.764602661
0	Japan	Caucasian	Agent	Cooperative	0.55	1	1	0	0	1	0	0	1	0	0	0	0	0	1	1	1	1	1	1	1	0	Anger	33	8.226024628	1	Neutral	-9	1.902175903	1	Joy	-25	2.836685181	0	Neutral	27	6.574371338	0	Regret	-43	8.726730347	1	Anger	-23	3.420455933
0	Japan	Caucasian	Agent	Cooperative	0.55	1	1	0	0	1	1	0	0	1	1	0	1	0	0	1	0	0	1	1	1	0	Sadness	-15	10.68130493	1	Joy	6	3.798843384	1	Joy	-7	4.733093262	0	Neutral	-8	8.399261475	0	Sadness	0	3.883453369	1	Joy	10	3.481018066
0	Japan	Caucasian	Agent	Cooperative	0.55	1	1	1	1	1	1	1	0	0	0	0	0	0	0	1	1	1	1	0	0	0	Sadness	36	5.956031799	1	Joy	38	3.052764893	1	Joy	37	1.918151855	1	Joy	39	1.301651001	1	Joy	50	1.633911133	1	Joy	49	1.568695068
0	Japan	Caucasian	Agent	Cooperative	0.6	1	0	1	0	0	1	1	0	0	0	1	0	0	1	1	1	1	1	1	1	0	Sadness	-50	5.21572876	1	Sadness	6	1.822189331	0	Sadness	-5	2.223571777	1	Sadness	-50	2.022888184	0	Joy	50	1.103424072	0	Sadness	50	0.936401367
0	Japan	Caucasian	Agent	Cooperative	0.6	0	1	0	0	1	0	1	1	0	1	0	0	1	1	1	0	1	1	1	1	0	Joy	4	4.665000916	0	Neutral	-13	3.716003418	1	Neutral	0	2.699005127	0	Joy	10	5.431015015	0	Neutral	-14	1.333007813	1	Neutral	10	1.54901123
0	Japan	Caucasian	Agent	Cooperative	0.6	1	0	0	0	0	0	1	0	1	0	1	1	1	1	1	1	0	1	1	1	0	Sadness	-36	17.4386692	1	Joy	-23	6.605575562	0	Neutral	-14	8.199134827	0	Neutral	-5	6.733810425	0	Neutral	-47	1.358932495	0	Neutral	-50	4.524734497
0	Japan	Caucasian	Agent	Cooperative	0.75	1	1	1	1	1	1	0	1	1	0	0	0	0	1	1	1	1	1	1	1	0	Sadness	27	7.264205933	1	Joy	50	4.133155823	1	Joy	50	1.648910522	1	Joy	50	1.415649414	1	Joy	50	1.666305542	1	Joy	26	1.516555786
0	Japan	Caucasian	Agent	Cooperative	0.85	1	1	1	0	1	1	1	1	1	1	1	1	1	1	0	1	1	1	1	0	0	Sadness	50	5.900001526	1	Joy	50	1.133003235	1	Joy	50	1.715995789	1	Joy	-26	5.033004761	0	Neutral	-28	6.001998901	1	Joy	31	1.365997314
0	Japan	Caucasian	Agent	Cooperative	0.9	0	1	1	1	1	1	1	1	1	1	1	1	1	1	1	1	1	1	1	0	0	Neutral	1	6.496742249	0	Neutral	2	0.898773193	1	Neutral	3	0.982673645	1	Neutral	3	1.248901367	1	Neutral	2	1.379684448	1	Neutral	7	0.806396484
0	Japan	Caucasian	Agent	Cooperative	0.9	1	1	0	1	1	1	1	1	1	1	1	0	1	1	1	1	1	1	1	1	0	Sadness	15	6.460533142	1	Joy	-2	2.63243866	1	Regret	-6	50.85166168	0	Sadness	5	1.414764404	1	Joy	10	1.016403198	1	Joy	5	1.216445923
0	Japan	Caucasian	Agent	Cooperative	0.9	1	1	1	0	0	1	1	1	1	1	1	1	1	1	1	1	1	1	1	1	0	Regret	-1	17.28373718	1	Neutral	0	6.866004944	1	Neutral	21	10.96589661	1	Joy	9	3.86618042	0	Neutral	1	2.266921997	0	Regret	26	9.051177979
0	Japan	Caucasian	Agent	Cooperative	0.95	1	1	1	1	1	1	1	1	1	1	1	1	1	1	1	1	1	1	1	0	0	Sadness	27	9.166000366	1	Joy	50	10.63300323	1	Joy	50	5.085006714	1	Joy	50	3.548995972	1	Joy	50	2.400009155	1	Joy	50	2.066009521
0	Japan	Caucasian	Agent	Cooperative	0.95	1	1	1	1	1	1	1	1	1	1	1	1	1	1	1	1	1	1	1	0	0	Sadness	50	13.69954681	1	Joy	50	2.050476074	1	Joy	50	0.884475708	1	Joy	50	1.31816864	1	Joy	50	1.284423828	1	Joy	50	5.268203735
0	Japan	Caucasian	Agent	Cooperative	0.95	1	0	1	1	1	1	1	1	1	1	1	1	1	1	1	1	1	1	1	1	0	Sadness	19	11.33899689	1	Neutral	8	3.583999634	0	Sadness	13	1.522994995	1	Joy	21	1.222000122	1	Joy	28	1.17300415	1	Joy	38	1.221008301
0	Japan	Caucasian	Agent	Cooperative	0.95	1	1	0	1	1	1	1	1	1	1	1	1	1	1	1	1	1	1	1	1	0	Sadness	26	4.670028687	1	Joy	-28	2.167449951	1	Regret	40	0.85030365	0	Neutral	32	1.00100708	1	Joy	45	0.967147827	1	Joy	46	0.884246826
0	Japan	Caucasian	Agent	Cooperative	1	1	1	1	1	1	1	1	1	1	1	1	1	1	1	1	1	1	1	1	1	0	Sadness	50	11.75030136	1	Joy	50	8.716743469	1	Joy	50	1.983154297	1	Joy	50	1.333877563	1	Joy	50	2.851287842	1	Joy	50	1.733398438
0	Japan	Caucasian	Agent	Cooperative	1	1	1	1	1	1	1	1	1	1	1	1	1	1	1	1	1	1	1	1	1	0	Sadness	35	6.847999573	1	Joy	27	1.95400238	1	Joy	31	1.020004272	1	Joy	50	1.218002319	1	Joy	50	0.900985718	1	Joy	50	1.102005005
0	Japan	Caucasian	Agent	Cooperative	1	1	1	1	1	1	1	1	1	1	1	1	1	1	1	1	1	1	1	1	1	0	Sadness	33	7.320224762	1	Joy	50	1.273006439	1	Joy	50	1.188461304	1	Joy	50	0.756057739	1	Joy	50	1.255569458	1	Joy	50	0.836624146
0	Japan	Caucasian	Agent	Cooperative	1	1	1	1	1	1	1	1	1	1	1	1	1	1	1	1	1	1	1	1	1	0	Sadness	-30	9.523998261	1	Joy	44	8.075996399	1	Joy	50	1.367996216	1	Joy	50	11.82200623	1	Joy	48	1.600997925	1	Joy	50	1.767990112
0	Japan	Caucasian	Agent	Cooperative	1	1	1	1	1	1	1	1	1	1	1	1	1	1	1	1	1	1	1	1	1	0	Sadness	-1	2.300001144	1	Joy	50	1.600002289	1	Joy	50	1.200004578	1	Joy	50	1	1	Joy	50	0.899993896	1	Joy	50	0.900009155
0	Japan	Caucasian	Human	Cooperative	0	0	0	0	0	0	0	0	0	0	0	0	0	0	0	0	0	0	0	0	0	0	Sadness	-32	4.933149338	0	Sadness	-44	4.983680725	0	Regret	-48	4.449707031	0	Sadness	-50	2.616821289	0	Sadness	-50	6.916244507	0	Sadness	-50	4.382797241
0	Japan	Caucasian	Human	Cooperative	0	0	0	0	0	0	0	0	0	0	0	0	0	0	0	0	0	0	0	0	0	0	Neutral	-50	5.51391983	0	Neutral	-50	1.921844482	0	Neutral	-50	0.767852783	0	Neutral	-50	0.985984802	0	Neutral	-50	0.651748657	0	Neutral	-50	1.370101929
0	Japan	Caucasian	Human	Cooperative	0	0	0	0	0	0	0	0	0	0	0	0	0	0	0	0	0	0	0	0	0	0	Neutral	8	21.89139938	0	Neutral	-9	13.07815552	0	Neutral	-10	20.74342346	0	Neutral	-10	8.94744873	0	Neutral	-10	48.45025635	0	Neutral	-10	19.26016235
0	Japan	Caucasian	Human	Cooperative	0	0	0	0	0	0	0	0	0	0	0	0	0	0	0	0	0	0	0	0	0	0	Neutral	-50	19.63330841	0	Neutral	-50	13.86680603	0	Neutral	-50	8.266403198	0	Joy	-46	6.637359619	0	Neutral	-50	4.163116455	0	Neutral	-50	3.17590332
0	Japan	Caucasian	Human	Cooperative	0	0	0	0	0	0	0	0	0	0	0	0	0	0	0	0	0	0	0	0	0	0	Neutral	-38	28.74000168	0	Neutral	-40	8.975006104	0	Joy	-39	25.94900513	0	Joy	-50	2.259994507	0	Joy	-50	3.555999756	0	Neutral	-50	14.95999146
0	Japan	Caucasian	Human	Cooperative	0	0	0	0	0	0	0	0	0	0	0	0	0	0	0	0	0	0	0	0	0	0	Neutral	-50	99.15531921	0	Neutral	-50	4.821685791	0	Neutral	-50	1.864227295	0	Neutral	-50	2.616851807	0	Neutral	-50	2.182281494	0	Neutral	-50	1.220855713
0	Japan	Caucasian	Human	Cooperative	0	0	0	0	0	0	0	0	0	0	0	0	0	0	0	0	0	0	0	0	0	0	Neutral	1	11.88337326	0	Neutral	2	16.11321259	0	Neutral	0	20.35720825	0	Neutral	-50	7.90838623	0	Neutral	-50	2.032165527	0	Neutral	-50	3.91595459
0	Japan	Caucasian	Human	Cooperative	0	0	0	0	0	0	0	0	0	0	0	0	0	0	0	0	0	0	0	0	0	0	Joy	4	10.85243988	0	Joy	5	5.164611816	0	Joy	-4	1.502960205	0	Joy	-3	1.365997314	0	Joy	-4	1.063644409	0	Joy	-3	1.230239868
0	Japan	Caucasian	Human	Cooperative	0.05	1	0	0	0	0	0	0	0	0	0	0	0	0	0	0	0	0	0	0	0	0	Sadness	32	11.39080048	1	Joy	-15	3.432197571	0	Neutral	-14	5.309005737	0	Joy	-22	2.100799561	0	Joy	-26	1.761901855	0	Joy	-41	1.474700928
0	Japan	Caucasian	Human	Cooperative	0.05	1	0	0	0	0	0	0	0	0	0	0	0	0	0	0	0	0	0	0	0	0	Sadness	-23	7.946304321	1	Neutral	-18	3.994796753	0	Neutral	16	2.872406006	0	Neutral	-2	8.189712524	0	Neutral	-15	2.866195679	0	Neutral	-17	3.584503174
0	Japan	Caucasian	Human	Cooperative	0.15	0	0	0	0	0	0	0	0	0	0	1	0	0	0	0	1	0	0	0	1	0	Neutral	-50	7.299999237	0	Neutral	-50	3.400001526	0	Sadness	-50	0.900001526	0	Neutral	-50	1.400001526	0	Sadness	-50	1.299987793	0	Sadness	-50	1
0	Japan	Caucasian	Human	Cooperative	0.3	0	0	0	1	0	1	0	0	0	1	1	0	1	0	1	0	0	0	0	0	0	Sadness	50	2.452348709	0	Joy	50	1.386791229	0	Regret	50	1.065635681	0	Regret	-50	1.06526947	1	Joy	-50	1.065765381	0	Sadness	-34	0.639373779
0	Japan	Caucasian	Human	Cooperative	0.35	1	1	0	1	0	1	1	1	0	0	1	0	0	0	0	0	0	0	0	0	0	Sadness	7	20.80099487	1	Neutral	14	428.1044312	1	Joy	11	2.401306152	0	Regret	9	1.051391602	1	Neutral	-26	1.518554688	0	Sadness	10	0.885620117
0	Japan	Caucasian	Human	Cooperative	0.4	1	1	0	1	1	1	0	0	1	0	0	1	0	0	0	0	0	1	0	0	0	Sadness	-10	15.84832001	1	Joy	-30	2.232688904	1	Joy	6	3.633117676	0	Sadness	-17	2.316848755	1	Joy	11	1.850570679	1	Joy	-27	2.041397095
0	Japan	Caucasian	Human	Cooperative	0.4	1	0	0	0	1	0	0	0	1	0	0	1	0	0	1	1	0	0	1	1	0	Anger	-21	1.347900391	1	Joy	23	2.112998962	0	Neutral	-18	1.050491333	0	Neutral	13	1.096786499	0	Regret	33	0.76550293	1	Joy	-47	0.884094238
0	Japan	Caucasian	Human	Cooperative	0.55	1	1	0	1	0	1	1	0	0	1	0	0	0	1	1	1	0	1	0	1	0	Neutral	-1	1.080989838	1	Anger	1	1.134391785	1	Sadness	4	1.392074585	0	Joy	13	0.666091919	1	Joy	3	1.548278809	0	Sadness	-4	1.099884033
0	Japan	Caucasian	Human	Cooperative	0.55	0	1	0	0	0	0	0	0	0	0	1	1	1	1	1	1	1	1	1	1	0	Neutral	0	4.271118164	0	Regret	1	1.285049438	1	Joy	0	0.951194763	0	Neutral	0	0.782775879	0	Neutral	50	1.069488525	0	Neutral	0	0.851242065
0	Japan	Caucasian	Human	Cooperative	0.8	1	0	1	0	0	1	1	1	1	1	1	1	0	1	1	1	1	1	1	1	0	Sadness	-14	2.151916504	1	Joy	16	1.23405838	0	Sadness	-12	0.967453003	1	Sadness	-21	1.515533447	0	Neutral	16	1.43510437	0	Neutral	-18	0.851913452
0	Japan	Caucasian	Human	Cooperative	0.9	1	1	0	0	1	1	1	1	1	1	1	1	1	1	1	1	1	1	1	1	0	Regret	-7	3.89821434	1	Joy	2	3.365890503	1	Neutral	2	3.316825867	0	Joy	-11	1.116348267	0	Sadness	5	1.233215332	1	Joy	11	1.199951172
0	Japan	Caucasian	Human	Cooperative	0.95	0	1	1	1	1	1	1	1	1	1	1	1	1	1	1	1	1	1	1	1	0	Joy	-29	8.682741165	0	Sadness	-32	7.989509583	1	Joy	26	9.428016663	1	Joy	28	5.956375122	1	Joy	27	3.407165527	1	Joy	26	6.101730347
0	Japan	Caucasian	Human	Cooperative	0.95	0	1	1	1	1	1	1	1	1	1	1	1	1	1	1	1	1	1	1	1	0	Neutral	-1	8.453159332	0	Sadness	8	3.162937164	1	Joy	22	1.018295288	1	Joy	31	1.054374695	1	Joy	23	1.326538086	1	Joy	47	1.023498535
0	Japan	Caucasian	Human	Cooperative	0.95	0	1	1	1	1	1	1	1	1	1	1	1	1	1	1	1	1	1	1	1	0	Neutral	21	4.775659561	0	Sadness	28	3.762687683	1	Joy	49	1.33164978	1	Joy	50	2.11505127	1	Joy	50	1.548614502	1	Joy	50	1.994857788
0	Japan	Caucasian	Human	Cooperative	0.95	1	1	0	1	1	1	1	1	1	1	1	1	1	1	1	1	1	1	1	1	0	Neutral	-7	5.39944458	1	Joy	-8	8.717041016	1	Regret	-6	5.629318237	0	Neutral	-5	3.132598877	1	Joy	7	1.733718872	1	Joy	50	1.532775879
0	Japan	Caucasian	Human	Cooperative	1	1	1	1	1	1	1	1	1	1	1	1	1	1	1	1	1	1	1	1	1	0	Neutral	50	1.349998474	1	Neutral	50	0.798995972	1	Neutral	50	0.800994873	1	Neutral	50	1.149993896	1	Neutral	49	1.015991211	1	Neutral	50	0.685012817
0	Japan	Caucasian	Human	Cooperative	1	1	1	1	1	1	1	1	1	1	1	1	1	1	1	1	1	1	1	1	1	0	Sadness	18	4.91620636	1	Joy	38	1.395797729	1	Joy	38	1.716003418	1	Joy	33	1.331192017	1	Joy	30	1.212493896	1	Joy	37	3.173187256
0	Japan	Caucasian	Human	Cooperative	1	1	1	1	1	1	1	1	1	1	1	1	1	1	1	1	1	1	1	1	1	0	Sadness	32	5.33581543	1	Joy	39	1.284851074	1	Joy	40	1.31640625	1	Joy	50	1.319641113	1	Joy	46	0.985290527	1	Joy	47	1.463623047
0	Japan	Caucasian	Human	Cooperative	1	1	1	1	1	1	1	1	1	1	1	1	1	1	1	1	1	1	1	1	1	0	Sadness	41	9.962306976	1	Joy	48	2.098373413	1	Joy	50	3.231842041	1	Joy	50	2.132751465	1	Joy	50	1.632766724	1	Joy	50	1.53225708
1	Japan	Japanese	Agent	Cooperative	0	0	0	0	0	0	0	0	0	0	0	0	0	0	0	0	0	0	0	0	0	0	Neutral	-50	5.228927612	0	Neutral	-50	4.364753723	0	Neutral	-50	4.913391113	0	Neutral	-50	6.428344727	0	Neutral	-50	1.332382202	0	Neutral	-50	1.232528687
1	Japan	Japanese	Agent	Cooperative	0	0	0	0	0	0	0	0	0	0	0	0	0	0	0	0	0	0	0	0	0	0	Neutral	-11	17.39700317	0	Neutral	-22	5.855995178	0	Neutral	-21	3.993011475	0	Neutral	-22	8.973007202	0	Neutral	-27	20.99700928	0	Neutral	-29	2.940002441
1	Japan	Japanese	Agent	Cooperative	0	0	0	0	0	0	0	0	0	0	0	0	0	0	0	0	0	0	0	0	0	0	Joy	-27	23.90007401	0	Joy	-31	9.116638184	0	Joy	-34	1.400039673	0	Joy	-34	8.416564941	0	Joy	-32	1.188095093	0	Joy	-50	12.93353271
1	Japan	Japanese	Agent	Cooperative	0	0	0	0	0	0	0	0	0	0	0	0	0	0	0	0	0	0	0	0	0	0	Neutral	-50	8.223999023	0	Neutral	-50	5.894996643	0	Neutral	-50	1.43699646	0	Neutral	-50	1.333999634	0	Neutral	-50	1.348999023	0	Neutral	-50	0.999008179
1	Japan	Japanese	Agent	Cooperative	0	0	0	0	0	0	0	0	0	0	0	0	0	0	0	0	0	0	0	0	0	0	Joy	-12	11.65387344	0	Sadness	17	8.036895752	0	Sadness	10	10.88726807	0	Neutral	-21	9.319396973	0	Neutral	-12	6.102844238	0	Sadness	-27	3.500579834
1	Japan	Japanese	Agent	Cooperative	0	0	0	0	0	0	0	0	0	0	0	0	0	0	0	0	0	0	0	0	0	0	Neutral	-24	1.318000793	0	Neutral	-50	0.596000671	0	Neutral	-50	0.433998108	0	Neutral	-50	0.310005188	0	Neutral	-50	0.426994324	0	Neutral	-50	70.36100769
1	Japan	Japanese	Agent	Cooperative	0	0	0	0	0	0	0	0	0	0	0	0	0	0	0	0	0	0	0	0	0	0	Neutral	50	11.2459774	0	Neutral	50	9.357467651	0	Neutral	49	6.533027649	0	Neutral	50	2.90852356	0	Neutral	50	3.675140381	0	Neutral	50	3.375549316
1	Japan	Japanese	Agent	Cooperative	0	0	0	0	0	0	0	0	0	0	0	0	0	0	0	0	0	0	0	0	0	0	Joy	-12	17.30386734	0	Joy	-17	3.825202942	0	Joy	-14	16.91981506	0	Joy	-13	13.3805542	0	Joy	-15	6.798019409	0	Joy	-21	1.536773682
1	Japan	Japanese	Agent	Cooperative	0	0	0	0	0	0	0	0	0	0	0	0	0	0	0	0	0	0	0	0	0	0	Neutral	-23	42.73205185	0	Neutral	-28	8.515075684	0	Neutral	-18	42.08235168	0	Neutral	-28	14.74949646	0	Neutral	-28	8.498687744	0	Neutral	-31	2.766723633
1	Japan	Japanese	Agent	Cooperative	0.05	0	0	0	1	0	0	0	0	0	0	0	0	0	0	0	0	0	0	0	0	0	Neutral	0	32.47784042	0	Neutral	-18	19.0786438	0	Neutral	-50	1.152740479	0	Anger	-43	0.834960938	1	Neutral	-50	0.919342041	0	Neutral	-50	5.44631958
1	Japan	Japanese	Agent	Cooperative	0.1	1	0	1	0	0	0	0	0	0	0	0	0	0	0	0	0	0	0	0	0	0	Sadness	-50	2.366809845	1	Joy	10	6.916477203	0	Sadness	50	3.116844177	1	Joy	50	1.633781433	0	Neutral	5	0.982833862	0	Neutral	-50	0.749923706
1	Japan	Japanese	Agent	Cooperative	0.1	1	0	0	0	0	0	0	0	1	0	0	0	0	0	0	0	0	0	0	0	0	Anger	3	4.698722839	1	Joy	-3	3.916923523	0	Neutral	-32	4.217544556	0	Neutral	-32	4.283889771	0	Neutral	-33	2.416854858	0	Neutral	-31	0.984863281
1	Japan	Japanese	Agent	Cooperative	0.1	1	0	1	0	0	0	0	0	0	0	0	0	0	0	0	0	0	0	0	0	0	Sadness	10	4.803520203	1	Joy	-20	2.151321411	0	Sadness	-31	1.850982666	1	Joy	-24	0.850067139	0	Sadness	-15	1.050445557	0	Anger	-16	0.851379395
1	Japan	Japanese	Agent	Cooperative	0.15	0	0	0	0	0	0	0	0	0	0	0	0	0	0	0	0	0	1	1	1	0	Neutral	50	6.649253845	0	Neutral	50	3.616256714	0	Neutral	50	6.23323822	0	Neutral	50	5.99937439	0	Neutral	50	2.666473389	0	Neutral	50	5.884017944
1	Japan	Japanese	Agent	Cooperative	0.2	1	1	1	1	0	0	0	0	0	0	0	0	0	0	0	0	0	0	0	0	0	Sadness	18	2.333110809	1	Neutral	18	2.865730286	1	Neutral	20	1.999847412	1	Neutral	22	1.450180054	1	Joy	15	1.648834229	0	Neutral	11	0.850036621
1	Japan	Japanese	Agent	Cooperative	0.25	1	1	0	1	0	0	0	0	1	0	0	0	0	0	0	0	0	0	1	0	0	Regret	-50	4.887830734	1	Neutral	-8	2.018409729	1	Joy	11	0.967582703	0	Anger	-36	3.002639771	1	Joy	-15	2.28553772	0	Neutral	13	10.42590332
1	Japan	Japanese	Agent	Cooperative	0.3	1	0	0	0	1	0	1	0	0	0	0	0	0	0	0	0	0	1	1	1	0	Regret	50	16.79669189	1	Joy	50	5.616577148	0	Neutral	-50	3.382003784	0	Neutral	-50	8.330780029	0	Regret	50	6.681427002	1	Joy	-50	2.066192627
1	Japan	Japanese	Agent	Cooperative	0.3	1	0	0	0	1	1	0	0	0	0	0	1	0	1	0	0	0	0	1	0	0	Sadness	38	1.067495346	1	Anger	16	0.915435791	0	Sadness	31	0.53351593	0	Regret	50	0.683433533	0	Joy	50	0.549446106	1	Sadness	5	0.649520874
1	Japan	Japanese	Agent	Cooperative	0.35	1	1	1	1	0	1	0	1	1	0	0	0	0	0	0	0	0	0	0	0	0	Sadness	2	2.550115585	1	Neutral	0	3.183242798	1	Neutral	50	1.199989319	1	Sadness	50	0.867431641	1	Joy	0	0.632965088	0	Anger	-1	0.76675415
1	Japan	Japanese	Agent	Cooperative	0.4	1	0	1	0	1	0	0	1	0	1	0	1	0	1	0	1	0	0	0	0	0	Sadness	-14	10.51731873	1	Neutral	10	24.23313904	0	Regret	-20	1.532058716	1	Neutral	13	4.382553101	0	Sadness	-20	6.901397705	1	Neutral	-28	1.216369629
1	Japan	Japanese	Agent	Cooperative	0.45	0	0	1	0	1	0	1	0	0	0	0	1	0	0	1	1	1	1	1	0	0	Sadness	20	10.65058899	0	Sadness	9	14.40044403	0	Anger	27	1.434715271	1	Joy	-15	4.132095337	0	Anger	-26	1.934005737	1	Neutral	-21	1.650497437
1	Japan	Japanese	Agent	Cooperative	0.5	0	0	0	1	1	0	0	1	1	0	0	1	0	1	1	1	0	0	1	1	0	Regret	-5	1.214460373	0	Regret	6	1.449710846	0	Joy	6	0.866668701	0	Joy	-7	0.766319275	1	Neutral	6	1.499954224	1	Regret	-6	1.166397095
1	Japan	Japanese	Agent	Cooperative	0.5	0	1	0	1	0	0	0	1	1	1	1	1	0	0	0	1	1	1	0	0	0	Neutral	14	8.531810761	0	Sadness	-41	2.967796326	1	Joy	-25	1.632606506	0	Anger	-42	1.883361816	1	Joy	18	1.316711426	0	Neutral	28	0.749237061
1	Japan	Japanese	Agent	Cooperative	0.5	1	1	0	0	0	1	0	0	1	1	0	0	1	1	0	0	1	1	1	0	0	Sadness	0	9.250556946	1	Joy	3	2.300193787	1	Neutral	1	2.650115967	0	Joy	0	3.883209229	0	Joy	0	2.716445923	0	Sadness	-1	3.883880615
1	Japan	Japanese	Agent	Cooperative	0.55	1	0	1	1	1	1	1	1	1	1	1	0	0	0	0	0	0	0	1	0	0	Anger	-45	2.539907455	1	Joy	46	1.787502289	0	Sadness	23	1.219268799	1	Neutral	50	1.135246277	1	Anger	-33	1.202438354	1	Joy	25	1.002761841
1	Japan	Japanese	Agent	Cooperative	0.55	1	1	0	1	1	0	1	1	0	0	1	0	1	0	1	0	1	0	1	0	0	Neutral	-24	9.245811462	1	Neutral	26	5.175834656	1	Sadness	-36	2.110534668	0	Sadness	-29	6.44833374	1	Neutral	4	2.562362671	1	Sadness	6	1.206390381
1	Japan	Japanese	Agent	Cooperative	0.6	1	1	1	0	0	1	1	1	1	1	0	0	0	1	1	1	1	0	0	0	0	Sadness	31	7.965999603	1	Joy	45	5.266998291	1	Joy	42	1.649002075	1	Regret	16	12.19900513	0	Neutral	-18	9.496994019	0	Sadness	11	8.529006958
1	Japan	Japanese	Agent	Cooperative	0.7	0	0	0	0	1	1	1	1	1	0	1	1	1	1	0	1	1	1	1	1	0	Neutral	-28	26.1200676	0	Neutral	-28	1.637451172	0	Neutral	-29	1.720573425	0	Neutral	-50	1.303405762	0	Neutral	-50	1.53742981	1	Joy	0	4.194320679
1	Japan	Japanese	Agent	Cooperative	0.75	1	1	0	0	0	0	0	1	1	1	1	1	1	1	1	1	1	1	1	1	0	Sadness	23	22.18331528	1	Joy	21	2.834068298	1	Joy	-18	3.116958618	0	Joy	-20	1.516586304	0	Joy	-19	1.233551025	0	Joy	-15	0.900146484
1	Japan	Japanese	Agent	Cooperative	0.8	1	1	0	1	1	1	0	1	1	0	0	1	1	1	1	1	1	1	1	1	0	Sadness	45	14.40259552	1	Joy	-13	3.709068298	1	Neutral	18	1.988174438	0	Sadness	34	1.904556274	1	Joy	36	3.742584229	1	Joy	-11	3.927032471
1	Japan	Japanese	Agent	Cooperative	0.8	0	0	1	0	0	1	1	1	1	1	1	1	1	1	1	1	1	1	1	1	0	Neutral	1	6.150146484	0	Neutral	-11	5.142906189	0	Sadness	-36	10.28321075	1	Joy	11	14.18663025	0	Neutral	1	5.660964966	0	Joy	-50	7.291000366
1	Japan	Japanese	Agent	Cooperative	0.85	0	0	1	1	1	1	1	1	1	1	0	1	1	1	1	1	1	1	1	1	0	Neutral	-50	16.08815384	0	Neutral	-50	4.627685547	0	Regret	50	7.367462158	1	Joy	46	1.153381348	1	Joy	50	1.135925293	1	Joy	50	0.952606201
1	Japan	Japanese	Agent	Cooperative	0.85	0	1	1	1	1	1	1	1	1	1	1	1	1	1	1	1	1	1	0	0	0	Neutral	-38	8.13999939	0	Sadness	8	8.90599823	1	Joy	12	2.852996826	1	Joy	18	0.768005371	1	Joy	14	1.034011841	1	Joy	44	0.783996582
1	Japan	Japanese	Agent	Cooperative	0.9	0	1	1	1	1	1	0	1	1	1	1	1	1	1	1	1	1	1	1	1	0	Sadness	-18	5.049549103	0	Regret	24	2.198829651	1	Joy	47	3.199035645	1	Joy	27	2.1824646	1	Joy	25	1.21546936	1	Joy	29	0.898406982
1	Japan	Japanese	Agent	Cooperative	0.9	1	1	0	1	1	1	0	1	1	1	1	1	1	1	1	1	1	1	1	1	0	Sadness	8	1.307899475	1	Joy	-11	1.123245239	1	Neutral	7	1.006210327	0	Sadness	4	0.905990601	1	Joy	33	1.107772827	1	Joy	18	0.805130005
1	Japan	Japanese	Agent	Cooperative	0.95	1	1	1	1	1	1	1	1	1	1	1	1	1	1	1	1	1	1	1	0	0	Neutral	50	109.4435196	1	Neutral	-1	27.47323608	1	Neutral	-3	4.543670654	1	Neutral	1	3.69418335	1	Neutral	0	6.639404297	1	Neutral	0	1.912658691
1	Japan	Japanese	Agent	Cooperative	0.95	0	1	1	1	1	1	1	1	1	1	1	1	1	1	1	1	1	1	1	1	0	Joy	-3	2.934001923	0	Regret	35	8.482902527	1	Joy	40	1.432601929	1	Joy	29	1.466796875	1	Joy	34	1.016799927	1	Joy	24	1.200698853
1	Japan	Japanese	Agent	Cooperative	0.95	0	1	1	1	1	1	1	1	1	1	1	1	1	1	1	1	1	1	1	1	0	Neutral	-50	35.24700165	0	Neutral	50	19.51498413	1	Neutral	50	5.516998291	1	Neutral	50	2.565002441	1	Neutral	50	1.917022705	1	Neutral	50	2.149017334
1	Japan	Japanese	Agent	Cooperative	1	1	1	1	1	1	1	1	1	1	1	1	1	1	1	1	1	1	1	1	1	0	Sadness	21	4.583999634	1	Joy	27	2.452003479	1	Joy	29	1.491996765	1	Joy	26	1.384994507	1	Joy	27	1.494003296	1	Joy	30	1.279998779
1	Japan	Japanese	Agent	Cooperative	1	1	1	1	1	1	1	1	1	1	1	1	1	1	1	1	1	1	1	1	1	0	Sadness	31	16.55596161	1	Joy	41	12.28260803	1	Joy	43	6.758407593	1	Joy	43	5.173049927	1	Joy	47	7.093261719	1	Joy	47	3.469482422
1	Japan	Japanese	Human	Cooperative	0	0	0	0	0	0	0	0	0	0	0	0	0	0	0	0	0	0	0	0	0	0	Neutral	-50	25.09334564	0	Neutral	-50	3.229064941	0	Neutral	-50	1.907012939	0	Neutral	-50	1.60585022	0	Neutral	-50	1.003646851	0	Neutral	-50	1.3046875
1	Japan	Japanese	Human	Cooperative	0	0	0	0	0	0	0	0	0	0	0	0	0	0	0	0	0	0	0	0	0	0	Neutral	-43	11.07684708	0	Neutral	-41	7.51625824	0	Neutral	-36	3.084411621	0	Neutral	-43	3.978469849	0	Neutral	-50	1.751327515	0	Neutral	-50	2.270095825
1	Japan	Japanese	Human	Cooperative	0	0	0	0	0	0	0	0	0	0	0	0	0	0	0	0	0	0	0	0	0	0	Neutral	-50	16.49300003	0	Neutral	-50	7.997001648	0	Neutral	-50	4.897994995	0	Neutral	-50	1.566009521	0	Neutral	-50	1.598999023	0	Neutral	-50	1.382003784
1	Japan	Japanese	Human	Cooperative	0	0	0	0	0	0	0	0	0	0	0	0	0	0	0	0	0	0	0	0	0	0	Joy	-44	50.49861145	0	Joy	-40	30.80081177	0	Joy	-43	2.345428467	0	Joy	-50	1.580810547	0	Joy	-50	2.112854004	0	Joy	-50	2.227752686
1	Japan	Japanese	Human	Cooperative	0	0	0	0	0	0	0	0	0	0	0	0	0	0	0	0	0	0	0	0	0	0	Joy	-2	5.517696381	0	Neutral	-4	4.718994141	0	Neutral	-2	1.618179321	0	Neutral	-4	5.052215576	0	Neutral	-2	1.617050171	0	Neutral	-1	1.45111084
1	Japan	Japanese	Human	Cooperative	0	0	0	0	0	0	0	0	0	0	0	0	0	0	0	0	0	0	0	0	0	0	Neutral	-26	8.900001526	0	Neutral	-33	6.400001526	0	Neutral	-42	5.699996948	0	Neutral	-44	2.899993896	0	Neutral	-37	1.599990845	0	Neutral	-46	2.300003052
1	Japan	Japanese	Human	Cooperative	0	0	0	0	0	0	0	0	0	0	0	0	0	0	0	0	0	0	0	0	0	0	Neutral	-50	3.16689682	0	Neutral	-50	0.733566284	0	Neutral	-50	1.083496094	0	Neutral	-50	1.198913574	0	Neutral	-50	0.766952515	0	Neutral	-50	2.033584595
1	Japan	Japanese	Human	Cooperative	0	0	0	0	0	0	0	0	0	0	0	0	0	0	0	0	0	0	0	0	0	0	Neutral	-50	8.490001678	0	Neutral	-50	5.970001221	0	Neutral	-50	1.857002258	0	Neutral	-50	1.029006958	0	Neutral	-50	0.796005249	0	Neutral	-50	1.475997925
1	Japan	Japanese	Human	Cooperative	0	0	0	0	0	0	0	0	0	0	0	0	0	0	0	0	0	0	0	0	0	0	Neutral	-50	3.353729248	0	Neutral	-50	1.083755493	0	Neutral	-50	1.751556396	0	Neutral	-50	3.3203125	0	Neutral	-50	1.23614502	0	Neutral	-50	1.636260986
1	Japan	Japanese	Human	Cooperative	0	0	0	0	0	0	0	0	0	0	0	0	0	0	0	0	0	0	0	0	0	0	Neutral	50	17.06999969	0	Neutral	-50	4.020996094	0	Neutral	-50	3.986999512	0	Neutral	-50	15.88600159	0	Neutral	-50	4.406005859	0	Neutral	-50	3.255004883
1	Japan	Japanese	Human	Cooperative	0	0	0	0	0	0	0	0	0	0	0	0	0	0	0	0	0	0	0	0	0	0	Neutral	13	8.884998322	0	Neutral	-19	6.033996582	0	Neutral	-33	1.127998352	0	Neutral	-39	0.863998413	0	Neutral	-44	0.92098999	0	Neutral	-42	0.695007324
1	Japan	Japanese	Human	Cooperative	0.05	0	0	0	0	0	1	0	0	0	0	0	0	0	0	0	0	0	0	0	0	0	Sadness	50	6.447616577	0	Joy	-50	9.246376038	0	Joy	49	1.516372681	0	Joy	-15	1.665985107	0	Joy	50	1.184051514	0	Sadness	-50	1.283065796
1	Japan	Japanese	Human	Cooperative	0.05	0	0	0	0	0	0	0	0	0	0	0	0	0	0	0	0	0	0	0	1	0	Neutral	-42	4.921001434	0	Neutral	-12	5.138999939	0	Neutral	-26	1.565994263	0	Neutral	-36	1.818008423	0	Neutral	-40	2.167999268	0	Neutral	-50	1.618011475
1	Japan	Japanese	Human	Cooperative	0.05	1	0	0	0	0	0	0	0	0	0	0	0	0	0	0	0	0	0	0	0	0	Sadness	-27	16.00000191	1	Joy	-26	24.90000153	0	Joy	-49	0.699996948	0	Joy	-49	0.699996948	0	Joy	-48	0.600006104	0	Joy	-50	0.699996948
1	Japan	Japanese	Human	Cooperative	0.05	0	1	0	0	0	0	0	0	0	0	0	0	0	0	0	0	0	0	0	0	0	Neutral	50	16.36595917	0	Neutral	-50	25.17441559	1	Neutral	-50	19.97068787	0	Neutral	-50	2.635940552	0	Neutral	-50	2.452392578	0	Neutral	-50	1.083190918
1	Japan	Japanese	Human	Cooperative	0.05	0	1	0	0	0	0	0	0	0	0	0	0	0	0	0	0	0	0	0	0	0	Neutral	-50	17.24028397	0	Anger	-50	3.619026184	1	Joy	-50	1.466903687	0	Neutral	-50	1.043380737	0	Neutral	-50	0.753570557	0	Neutral	-50	1.066116333
1	Japan	Japanese	Human	Cooperative	0.1	1	1	0	0	0	0	0	0	0	0	0	0	0	0	0	0	0	0	0	0	0	Neutral	25	21.47282791	1	Neutral	32	1.349632263	1	Regret	24	1.216812134	0	Regret	24	0.867713928	0	Anger	25	1.067611694	0	Regret	25	1.083190918
1	Japan	Japanese	Human	Cooperative	0.15	1	1	0	1	0	0	0	0	0	0	0	0	0	0	0	0	0	0	0	0	0	Joy	24	2.266000748	1	Sadness	24	2.915000916	1	Regret	14	6.793998718	0	Sadness	-26	1.116996765	1	Regret	16	5.428009033	0		0	0
1	Japan	Japanese	Human	Cooperative	0.15	0	0	0	1	0	0	0	0	0	0	0	0	0	0	0	1	0	0	0	1	0	Neutral	-19	5.666500092	0	Neutral	3	1.516807556	0	Neutral	-12	1.516983032	0	Sadness	-16	1.983200073	1	Joy	-2	1.11656189	0	Neutral	6	1.650054932
1	Japan	Japanese	Human	Cooperative	0.15	1	0	1	1	0	0	0	0	0	0	0	0	0	0	0	0	0	0	0	0	0	Sadness	0	4.316001892	1	Regret	0	8.200004578	0	Neutral	1	1.166999817	1	Joy	-50	1.253997803	1	Regret	0	1.682998657	0	Joy	0	1.216995239
1	Japan	Japanese	Human	Cooperative	0.2	0	0	0	0	0	0	0	1	0	0	0	0	0	0	0	1	0	1	1	0	0	Neutral	-17	7.849853516	0	Neutral	25	4.2995224	0	Neutral	25	5.50163269	0	Neutral	-15	5.082733154	0	Neutral	13	2.233917236	0	Joy	10	0.999313354
1	Japan	Japanese	Human	Cooperative	0.4	0	1	1	1	1	0	0	0	0	0	0	0	0	0	1	1	0	1	0	1	0	Joy	50	4.807395935	0	Anger	44	1.312507629	1	Joy	-50	1.829597473	1	Regret	50	2.206291199	1	Regret	50	1.5	1	Sadness	-48	1.515533447
1	Japan	Japanese	Human	Cooperative	0.55	1	0	0	0	1	0	1	1	1	0	0	1	0	1	1	1	1	0	1	0	0	Anger	-17	3.036941528	1	Joy	12	2.218940735	0	Neutral	-17	1.601165771	0	Neutral	-17	1.315956116	0	Anger	-24	1.051147461	1	Joy	-21	1.919952393
1	Japan	Japanese	Human	Cooperative	0.6	1	0	0	1	0	0	0	0	0	0	1	1	1	1	1	1	1	1	1	1	0	Sadness	-32	10.30835342	1	Regret	-1	6.11832428	0	Joy	-6	3.790420532	0	Sadness	-15	2.542251587	1	Regret	-8	0.797286987	0	Joy	-13	1.645080566
1	Japan	Japanese	Human	Cooperative	0.6	1	0	1	1	0	0	0	1	1	0	0	1	1	0	1	1	1	1	1	0	0	Sadness	-16	3.715133667	1	Neutral	-15	3.348457336	0	Sadness	1	1.997894287	1	Neutral	-11	4.067153931	1	Joy	-23	1.932800293	0	Neutral	-13	1.949951172
1	Japan	Japanese	Human	Cooperative	0.65	0	1	0	1	0	0	0	1	1	0	1	1	0	1	1	1	1	1	1	1	0	Joy	1	27.52599716	0	Neutral	5	7.629997253	1	Joy	5	8.935012817	0	Regret	3	5.120010376	1	Joy	-14	7.194992065	0	Joy	19	1.322998047
1	Japan	Japanese	Human	Cooperative	0.65	0	1	1	1	0	1	1	1	1	1	0	1	0	1	1	1	0	0	1	0	0	Neutral	1	4.533590317	0	Sadness	0	2.433410645	1	Neutral	0	3.383460999	1	Neutral	-12	1.849861145	1	Joy	23	1.68359375	0	Sadness	0	1.983047485
1	Japan	Japanese	Human	Cooperative	0.65	0	0	1	0	0	1	0	1	1	1	1	1	1	1	1	1	1	1	0	0	0	Neutral	-18	52.70324707	0	Neutral	-33	12.47494507	0	Joy	-21	21.96633911	1	Sadness	-6	6.089370728	0	Neutral	-38	1.534637451	0	Anger	5	2.051757813
1	Japan	Japanese	Human	Cooperative	0.7	0	1	0	1	1	1	0	1	1	0	1	1	1	0	1	1	0	1	1	1	0	Joy	50	53.67801666	0	Regret	-50	12.42961121	1	Joy	-50	6.040145874	0	Neutral	50	10.39498901	1	Joy	-50	1.535675049	1	Joy	-40	1.034545898
1	Japan	Japanese	Human	Cooperative	0.85	1	0	0	1	1	1	1	1	1	1	1	1	1	1	1	1	1	1	1	0	0	Sadness	-2	1.672121048	1	Joy	-4	1.417350769	0	Neutral	3	1.244918823	0	Anger	-2	0.563850403	1	Neutral	1	0.693145752	1	Neutral	5	0.58052063
1	Japan	Japanese	Human	Cooperative	0.9	0	0	1	1	1	1	1	1	1	1	1	1	1	1	1	1	1	1	1	1	0	Joy	50	9.399002075	0	Joy	50	4.450004578	0	Regret	0	1.92300415	1	Joy	50	3.529998779	1	Joy	50	1.672988892	1	Joy	50	4.25100708
1	Japan	Japanese	Human	Cooperative	0.95	1	1	1	1	1	1	1	1	1	1	1	1	1	1	1	1	1	1	1	0	0	Regret	-27	21.20000458	1	Joy	-14	3.399993896	1	Joy	-15	2.300003052	1	Joy	-1	1.400009155	1	Joy	-23	0.899993896	1	Joy	-30	1.100006104
1	Japan	Japanese	Human	Cooperative	0.95	1	0	1	1	1	1	1	1	1	1	1	1	1	1	1	1	1	1	1	1	0	Sadness	10	10.88430405	1	Joy	3	3.733673096	0	Sadness	-1	4.615814209	1	Neutral	7	8.13319397	1	Neutral	5	7.515808105	1	Joy	4	5.367706299
1	Japan	Japanese	Human	Cooperative	0.95	1	1	1	1	1	1	1	1	1	1	1	1	1	1	1	1	1	1	1	0	0	Neutral	50	14.8644104	1	Neutral	50	2.450469971	1	Neutral	50	1.666107178	1	Neutral	50	1.882080078	1	Neutral	50	2.764831543	1	Neutral	50	1.166625977
1	Japan	Japanese	Human	Cooperative	0.95	1	0	1	1	1	1	1	1	1	1	1	1	1	1	1	1	1	1	1	1	0	Regret	-4	7.705999374	1	Neutral	0	10.14099884	0	Sadness	3	1.550994873	1	Joy	34	1.48500061	1	Joy	50	1.24899292	1	Joy	50	1.333999634
1	Japan	Japanese	Human	Cooperative	0.95	1	0	1	1	1	1	1	1	1	1	1	1	1	1	1	1	1	1	1	1	0	Sadness	24	10.43040848	1	Joy	-13	7.681945801	0	Sadness	22	5.398757935	1	Neutral	41	4.383758545	1	Neutral	22	6.282714844	1	Neutral	41	4.199127197
1	Japan	Japanese	Human	Cooperative	1	1	1	1	1	1	1	1	1	1	1	1	1	1	1	1	1	1	1	1	1	0	Sadness	41	8.150112152	1	Joy	50	2.865463257	1	Joy	50	3.467315674	1	Joy	50	2.216415405	1	Joy	50	2.082778931	1	Joy	50	3.181793213
1	Japan	Japanese	Human	Cooperative	1	1	1	1	1	1	1	1	1	1	1	1	1	1	1	1	1	1	1	1	1	0	Sadness	-26	7.628002167	1	Neutral	28	4.414001465	1	Joy	38	3.084014893	1	Joy	24	2.142990112	1	Joy	39	3.883010864	1	Joy	34	1.975006104
1	Japan	Japanese	Human	Cooperative	1	1	1	1	1	1	1	1	1	1	1	1	1	1	1	1	1	1	1	1	1	0	Sadness	8	8.82100296	1	Joy	30	9.491004944	1	Joy	31	3.742004395	1	Joy	26	2.337997437	1	Joy	35	8.253005981	1	Joy	37	2.438995361
1	Japan	Japanese	Human	Cooperative	1	1	1	1	1	1	1	1	1	1	1	1	1	1	1	1	1	1	1	1	1	0	Regret	-50	15.16693115	1	Neutral	13	3.346687317	1	Neutral	50	1.848297119	1	Neutral	45	1.332626343	1	Neutral	28	2.332260132	1	Neutral	50	1.198120117
1	Japan	Japanese	Human	Cooperative	1	1	1	1	1	1	1	1	1	1	1	1	1	1	1	1	1	1	1	1	1	0	Neutral	-13	4.184825897	1	Joy	29	2.447624207	1	Joy	39	1.759681702	1	Joy	41	2.196533203	1	Joy	42	1.988922119	1	Joy	44	2.080871582
1	Japan	Japanese	Human	Cooperative	1	1	1	1	1	1	1	1	1	1	1	1	1	1	1	1	1	1	1	1	1	0	Sadness	0	27.79343033	1	Joy	23	4.948959351	1	Joy	39	7.199356079	1	Joy	50	0.666610718	1	Joy	50	0.549942017	1	Joy	50	0.566116333
1	Japan	Japanese	Human	Cooperative	1	1	1	1	1	1	1	1	1	1	1	1	1	1	1	1	1	1	1	1	1	0	Neutral	14	3.733955383	1	Neutral	9	0.926216125	1	Neutral	6	0.995758057	1	Neutral	13	1.261573792	1	Neutral	18	1.794052124	1	Neutral	18	1.378387451
1	Japan	Japanese	Human	Cooperative	1	1	1	1	1	1	1	1	1	1	1	1	1	1	1	1	1	1	1	1	1	0	Sadness	-11	16.08399963	1	Joy	26	6.666000366	1	Joy	39	4.817001343	1	Joy	50	1.383987427	1	Joy	50	1.265991211	1	Joy	50	1.347991943
1	Japan	Japanese	Human	Cooperative	1	1	1	1	1	1	1	1	1	1	1	1	1	1	1	1	1	1	1	1	1	0	Neutral	-10	3.465396881	1	Joy	50	3.115982056	1	Joy	50	1.083969116	1	Joy	50	1.199806213	1	Joy	50	1.015655518	1	Joy	50	0.967300415
1	Japan	Japanese	Human	Cooperative	1	1	1	1	1	1	1	1	1	1	1	1	1	1	1	1	1	1	1	1	1	0	Sadness	-21	3.339996338	1	Neutral	9	2.390014648	1	Neutral	21	4.964996338	1	Joy	25	2.287002563	1	Joy	50	2.82901001	1	Joy	50	1.74798584
0	Japan	Caucasian	Agent	Neutral	0	0	0	0	0	0	0	0	0	0	0	0	0	0	0	0	0	0	0	0	0	0	Neutral	-50	3.366985321	0	Neutral	-50	6.864311218	0	Neutral	-50	1.61781311	0	Neutral	-50	4.283309937	0	Neutral	-50	1.500167847	0	Neutral	-50	1.200363159
0	Japan	Caucasian	Agent	Neutral	0	0	0	0	0	0	0	0	0	0	0	0	0	0	0	0	0	0	0	0	0	0	Sadness	29	26.76499939	0	Joy	50	5.299003601	0	Anger	-50	3.565994263	0	Joy	2	1.133010864	0	Neutral	50	3.166992188	0	Regret	-50	2.733001709
0	Japan	Caucasian	Agent	Neutral	0	0	0	0	0	0	0	0	0	0	0	0	0	0	0	0	0	0	0	0	0	0	Neutral	-11	5.620998383	0	Neutral	-12	5.888999939	0	Neutral	-11	3.32901001	0	Neutral	-10	3.261993408	0	Neutral	-10	2.676010132	0	Neutral	-6	2.075012207
0	Japan	Caucasian	Agent	Neutral	0	0	0	0	0	0	0	0	0	0	0	0	0	0	0	0	0	0	0	0	0	0	Neutral	-37	3.419109344	0	Neutral	-45	2.753341675	0	Neutral	-46	1.7706604	0	Neutral	-47	1.521774292	0	Neutral	-49	1.071899414	0	Neutral	-47	0.850067139
0	Japan	Caucasian	Agent	Neutral	0	0	0	0	0	0	0	0	0	0	0	0	0	0	0	0	0	0	0	0	0	0	Neutral	0	3.904014587	0	Neutral	11	5.864517212	0	Neutral	2	5.514945984	0	Neutral	0	2.444702148	0	Neutral	-1	3.24937439	0	Neutral	1	2.14414978
0	Japan	Caucasian	Agent	Neutral	0	0	0	0	0	0	0	0	0	0	0	0	0	0	0	0	0	0	0	0	0	0	Neutral	-50	30.5065155	0	Neutral	-50	11.01327515	0	Neutral	-50	9.279251099	0	Neutral	-50	8.362335205	0	Neutral	-50	2.615997314	0	Neutral	-50	5.214599609
0	Japan	Caucasian	Agent	Neutral	0	0	0	0	0	0	0	0	0	0	0	0	0	0	0	0	0	0	0	0	0	0	Neutral	-16	20.97897339	0	Neutral	-26	3.532577515	0	Neutral	-50	2.499160767	0	Neutral	-25	2.067184448	0	Neutral	-50	0.966873169	0	Neutral	-50	2.865814209
0	Japan	Caucasian	Agent	Neutral	0	0	0	0	0	0	0	0	0	0	0	0	0	0	0	0	0	0	0	0	0	0	Joy	-48	6.904785156	0	Joy	-50	2.251976013	0	Joy	-50	1.601425171	0	Joy	-50	1.501113892	0	Joy	-50	3.301574707	0	Joy	-50	1.182952881
0	Japan	Caucasian	Agent	Neutral	0	0	0	0	0	0	0	0	0	0	0	0	0	0	0	0	0	0	0	0	0	0	Neutral	9	12.49747086	0	Neutral	8	3.115921021	0	Neutral	0	2.566017151	0	Neutral	-1	1.332992554	0	Neutral	-3	3.949142456	0	Neutral	-5	1.016296387
0	Japan	Caucasian	Agent	Neutral	0	0	0	0	0	0	0	0	0	0	0	0	0	0	0	0	0	0	0	0	0	0	Neutral	-50	10.39999962	0	Neutral	-50	2.900001526	0	Neutral	-50	7	0	Neutral	-50	0.900009155	0	Neutral	-50	4.899993896	0	Neutral	-50	0.699996948
0	Japan	Caucasian	Agent	Neutral	0	0	0	0	0	0	0	0	0	0	0	0	0	0	0	0	0	0	0	0	0	0	Neutral	26	7.864997864	0	Neutral	14	3.011001587	0	Neutral	15	1.820007324	0	Neutral	15	1.367004395	0	Neutral	-11	0.87399292	0	Neutral	-11	1.009002686
0	Japan	Caucasian	Agent	Neutral	0	0	0	0	0	0	0	0	0	0	0	0	0	0	0	0	0	0	0	0	0	0	Neutral	50	13.80410385	0	Neutral	50	1.913421631	0	Neutral	50	0.983100891	0	Neutral	50	0.899261475	0	Neutral	50	0.88381958	0	Neutral	50	1.097488403
0	Japan	Caucasian	Agent	Neutral	0.05	1	0	0	0	0	0	0	0	0	0	0	0	0	0	0	0	0	0	0	0	0	Sadness	-50	5.746086121	1	Neutral	50	1.301345825	0	Joy	-50	1.514808655	0	Joy	-50	1.266860962	0	Joy	-50	1.733779907	0	Joy	-50	5.147140503
0	Japan	Caucasian	Agent	Neutral	0.05	1	0	0	0	0	0	0	0	0	0	0	0	0	0	0	0	0	0	0	0	0	Sadness	-50	23.80405426	1	Joy	-15	1.02154541	0	Joy	-16	3.081039429	0	Joy	-12	13.98522949	0	Joy	-23	0.905212402	0	Neutral	-29	0.904998779
0	Japan	Caucasian	Agent	Neutral	0.1	0	0	0	0	1	0	0	0	1	0	0	0	0	0	0	0	0	0	0	0	0	Neutral	-43	3.016149521	0	Neutral	-19	1.200088501	0	Neutral	13	1.083374023	0	Neutral	40	1.083274841	0	Anger	-24	1.433013916	1	Joy	-19	0.866531372
0	Japan	Caucasian	Agent	Neutral	0.1	1	0	1	0	0	0	0	0	0	0	0	0	0	0	0	0	0	0	0	0	0	Sadness	-21	2.100000381	1	Neutral	2	1.599998474	0	Regret	-49	7.199996948	1	Regret	-50	2.5	0	Joy	-50	1.099990845	0	Joy	-50	0.600006104
0	Japan	Caucasian	Agent	Neutral	0.15	0	0	0	0	0	0	0	0	0	1	0	1	0	0	0	0	1	0	0	0	0	Regret	-50	3.51833725	0	Joy	-50	3.072319031	0	Neutral	-32	2.656959534	0	Joy	28	2.5050354	0	Neutral	-25	2.489074707	0	Regret	27	2.076324463
0	Japan	Caucasian	Agent	Neutral	0.15	0	0	1	0	0	1	0	0	0	0	0	0	1	0	0	0	0	0	0	0	0	Neutral	30	4.781000137	0	Regret	38	3.695999146	0	Anger	29	0.990005493	1	Joy	-23	0.779998779	0	Sadness	28	3.434997559	0	Anger	50	0.666000366
0	Japan	Caucasian	Agent	Neutral	0.15	1	0	1	0	1	0	0	0	0	0	0	0	0	0	0	0	0	0	0	0	0	Neutral	-29	6.463939667	1	Neutral	0	10.5786972	0	Neutral	-13	1.648773193	1	Neutral	-10	1.898712158	0	Neutral	-15	22.29267883	1	Neutral	-15	2.598358154
0	Japan	Caucasian	Agent	Neutral	0.2	1	0	1	0	1	0	0	1	0	0	0	0	0	0	0	0	0	0	0	0	0	Sadness	-24	7.482526779	1	Regret	11	3.634162903	0	Neutral	-16	1.41569519	1	Neutral	-15	1.183425903	0	Neutral	-19	1.517349243	1	Neutral	-21	1.117004395
0	Japan	Caucasian	Agent	Neutral	0.2	1	1	0	1	0	0	0	1	0	0	0	0	0	0	0	0	0	0	0	0	0	Sadness	2	2.533378601	1	Joy	-7	1.099708557	1	Joy	6	1.132858276	0	Sadness	15	1.08366394	1	Joy	-17	1.417221069	0	Neutral	25	0.999435425
0	Japan	Caucasian	Agent	Neutral	0.25	0	0	1	0	0	1	1	0	0	0	0	0	0	0	1	0	0	0	1	0	0	Neutral	-26	35.81601334	0	Neutral	-13	16.73283386	0	Regret	-16	28.99946594	1	Joy	4	7.083190918	0	Neutral	3	8.499633789	0	Regret	-21	1.349731445
0	Japan	Caucasian	Agent	Neutral	0.25	0	0	1	0	0	1	0	0	0	1	0	0	1	1	0	0	0	0	0	0	0	Neutral	-31	4.815380096	0	Neutral	-41	5.715141296	0	Neutral	-33	5.347953796	1	Joy	-28	1.130752563	0	Neutral	-42	1.515930176	0	Neutral	-12	2.216003418
0	Japan	Caucasian	Agent	Neutral	0.35	0	0	0	0	0	0	0	0	0	0	0	0	1	1	1	1	1	1	1	0	0	Joy	31	38.32055664	0	Joy	-40	11.67835999	0	Joy	-50	8.308547974	0	Joy	-50	5.472320557	0	Joy	-50	4.120849609	0	Joy	-50	4.555236816
0	Japan	Caucasian	Agent	Neutral	0.4	1	1	1	1	0	1	0	0	1	0	1	0	0	1	0	0	0	0	0	0	0	Regret	-14	6.898483276	1	Neutral	4	2.831703186	1	Neutral	27	2.199264526	1	Neutral	-29	2.166610718	1	Joy	-26	1.199508667	0	Sadness	18	1.649337769
0	Japan	Caucasian	Agent	Neutral	0.45	1	1	1	1	1	1	0	0	0	0	1	0	1	1	0	0	0	0	0	0	0	Sadness	-30	2.8802948	1	Sadness	-14	2.749229431	1	Sadness	-18	1.096298218	1	Neutral	41	0.868484497	1	Neutral	50	0.918411255	1	Neutral	50	1.193740845
0	Japan	Caucasian	Agent	Neutral	0.5	1	1	0	1	0	0	1	0	1	0	1	0	1	0	1	0	1	0	1	0	0	Neutral	12	4.839015961	1	Joy	-24	3.201904297	1	Neutral	25	6.940132141	0	Neutral	-30	2.135848999	1	Joy	-25	1.750305176	0	Joy	-24	1.068572998
0	Japan	Caucasian	Agent	Neutral	0.5	1	0	1	0	0	1	0	0	1	0	1	0	1	1	1	0	1	0	1	0	0	Sadness	-50	22.00069809	1	Neutral	-50	3.633789063	0	Neutral	-50	6.165298462	1	Neutral	50	1.431396484	0	Neutral	50	7.398498535	0	Neutral	50	1.516418457
0	Japan	Caucasian	Agent	Neutral	0.55	1	1	0	0	1	1	0	0	1	1	0	0	0	1	1	0	0	1	1	1	0	Sadness	0	14.82291794	1	Neutral	-24	10.4678421	1	Joy	-25	2.159896851	0	Neutral	29	6.364761353	0	Sadness	27	0.938568115	1	Neutral	-39	1.106231689
0	Japan	Caucasian	Agent	Neutral	0.6	1	0	0	0	1	0	1	0	1	1	1	1	1	0	1	1	1	0	0	1	0	Neutral	11	8.824998856	1	Joy	-20	10.35900116	0	Neutral	-5	2.033004761	0	Neutral	-25	12.66299438	0	Regret	-26	7.67401123	1	Joy	37	2.720001221
0	Japan	Caucasian	Agent	Neutral	0.6	1	0	0	1	1	1	1	1	1	1	1	0	0	0	0	0	0	1	1	1	0	Sadness	-5	2.793001175	1	Regret	-5	3.979999542	0	Regret	16	1.718002319	0	Anger	-50	1.38899231	1	Neutral	-50	3.330993652	1	Neutral	-8	1.953994751
0	Japan	Caucasian	Agent	Neutral	0.65	0	1	1	0	1	1	1	0	0	1	0	1	0	1	1	1	0	1	1	1	0	Joy	3	1.79940033	0	Neutral	6	1.115345001	1	Neutral	-10	1.016738892	1	Joy	9	1.016708374	0	Sadness	-10	1.567237854	1	Neutral	4	1.034042358
0	Japan	Caucasian	Agent	Neutral	0.95	1	1	1	1	1	1	1	1	1	1	1	1	1	1	1	1	1	1	1	0	0	Sadness	-50	12.79911041	1	Joy	50	3.549072266	1	Joy	50	2.150283813	1	Joy	50	2.917419434	1	Joy	50	1.287979126	1	Joy	50	1.09866333
0	Japan	Caucasian	Agent	Neutral	1	1	1	1	1	1	1	1	1	1	1	1	1	1	1	1	1	1	1	1	1	0	Neutral	8	1.5	1	Joy	4	1.399997711	1	Joy	-7	0.800003052	1	Joy	3	1.800003052	1	Joy	6	1.700004578	1	Joy	9	2.200012207
0	Japan	Caucasian	Agent	Neutral	1	1	1	1	1	1	1	1	1	1	1	1	1	1	1	1	1	1	1	1	1	0	Sadness	-22	18.78199768	1	Joy	-1	18.01046753	1	Joy	6	6.473083496	1	Joy	12	2.934539795	1	Joy	27	5.835876465	1	Joy	42	3.840240479
0	Japan	Caucasian	Human	Neutral	0	0	0	0	0	0	0	0	0	0	0	0	0	0	0	0	0	0	0	0	0	0	Neutral	-50	9.831623077	0	Neutral	-50	8.095603943	0	Neutral	-50	2.420578003	0	Neutral	-44	2.236358643	0	Neutral	-42	1.936233521	0	Neutral	-36	1.535552979
0	Japan	Caucasian	Human	Neutral	0	0	0	0	0	0	0	0	0	0	0	0	0	0	0	0	0	0	0	0	0	0	Neutral	-29	8.709819794	0	Neutral	-38	5.638061523	0	Neutral	-50	3.820266724	0	Neutral	-50	1.635971069	0	Neutral	-50	1.168945313	0	Neutral	-50	0.751693726
0	Japan	Caucasian	Human	Neutral	0	0	0	0	0	0	0	0	0	0	0	0	0	0	0	0	0	0	0	0	0	0	Neutral	-6	102.7344131	0	Neutral	-21	91.62538147	0	Neutral	-27	29.62478638	0	Neutral	-29	8.274200439	0	Sadness	-35	28.35644531	0	Sadness	-44	4.036376953
0	Japan	Caucasian	Human	Neutral	0	0	0	0	0	0	0	0	0	0	0	0	0	0	0	0	0	0	0	0	0	0	Neutral	4	3.158874512	0	Neutral	-4	6.268177032	0	Neutral	-15	1.437416077	0	Neutral	-16	1.855308533	0	Neutral	-35	1.304779053	0	Neutral	-41	5.261138916
0	Japan	Caucasian	Human	Neutral	0	0	0	0	0	0	0	0	0	0	0	0	0	0	0	0	0	0	0	0	0	0	Neutral	-42	4.36220932	0	Neutral	-41	2.355575562	0	Neutral	-42	1.357376099	0	Neutral	-45	1.17099762	0	Neutral	-45	1.360565186	0	Neutral	-49	1.185058594
0	Japan	Caucasian	Human	Neutral	0	0	0	0	0	0	0	0	0	0	0	0	0	0	0	0	0	0	0	0	0	0	Neutral	50	17.64498138	0	Neutral	-50	5.149414063	0	Neutral	-50	6.50479126	0	Neutral	-50	8.957687378	0	Neutral	-50	3.337615967	0	Neutral	-50	1.051071167
0	Japan	Caucasian	Human	Neutral	0.05	1	0	0	0	0	0	0	0	0	0	0	0	0	0	0	0	0	0	0	0	0	Sadness	-1	8.391681671	1	Neutral	0	6.02973938	0	Neutral	-1	2.228134155	0	Neutral	2	1.607879639	0	Neutral	-1	1.825897217	0	Neutral	-50	1.339279175
0	Japan	Caucasian	Human	Neutral	0.05	0	0	1	0	0	0	0	0	0	0	0	0	0	0	0	0	0	0	0	0	0	Neutral	-43	28.05729294	0	Neutral	15	6.381233215	0	Sadness	-49	8.69569397	1	Neutral	-50	1.897644043	0	Neutral	-50	1.099517822	0	Neutral	-50	4.581359863
0	Japan	Caucasian	Human	Neutral	0.1	0	0	0	0	0	1	0	0	0	0	0	0	0	0	0	1	0	0	0	0	0	Joy	48	12.12223434	0	Joy	47	8.876747131	0	Joy	50	6.423294067	0	Joy	50	5.635818481	0	Joy	50	3.808166504	0	Neutral	-2	18.45849609
0	Japan	Caucasian	Human	Neutral	0.1	1	0	1	0	0	0	0	0	0	0	0	0	0	0	0	0	0	0	0	0	0	Sadness	18	12.79366302	1	Anger	17	7.67263031	0	Anger	25	4.119483948	1	Anger	24	0.765838623	0	Anger	17	0.767486572	0	Anger	22	0.88343811
0	Japan	Caucasian	Human	Neutral	0.1	1	0	0	0	0	0	0	0	0	0	0	0	0	1	0	0	0	0	0	0	0	Anger	-2	21.31819534	1	Joy	0	8.605804443	0	Neutral	0	14.89935303	0	Neutral	-21	4.233154297	0	Neutral	-31	6.49937439	0	Neutral	-39	1.26751709
0	Japan	Caucasian	Human	Neutral	0.15	1	0	1	0	0	1	0	0	0	0	0	0	0	0	0	0	0	0	0	0	0	Sadness	50	8.098899841	1	Joy	11	33.8598938	0	Neutral	-50	7.232192993	1	Joy	-50	4.965713501	0	Neutral	47	7.115112305	0	Sadness	50	5.515197754
0	Japan	Caucasian	Human	Neutral	0.3	1	1	1	1	1	0	1	0	0	0	0	0	0	0	0	0	0	0	0	0	0	Neutral	-1	9.69780159	1	Neutral	1	10.28413391	1	Neutral	0	4.790374756	1	Neutral	1	3.568252563	1	Neutral	0	2.311508179	1	Joy	0	8.274017334
0	Japan	Caucasian	Human	Neutral	0.35	1	0	0	1	0	0	0	1	1	0	0	0	0	1	0	0	1	0	0	1	0	Sadness	-50	12.97700119	1	Joy	-50	3.614997864	0	Neutral	28	5.030014038	0	Sadness	50	3.531997681	1	Neutral	-26	10.77799988	0	Neutral	-30	4.229980469
0	Japan	Caucasian	Human	Neutral	0.4	1	1	0	1	0	1	1	0	1	0	0	0	1	1	0	0	0	0	0	0	0	Sadness	27	3.317001343	1	Joy	-16	1.715995789	1	Joy	29	1.399002075	0	Regret	-6	0.932998657	1	Joy	32	0.801010132	0	Regret	26	0.666992188
0	Japan	Caucasian	Human	Neutral	0.55	0	1	0	0	1	0	0	1	0	1	1	1	1	1	0	1	0	0	1	1	0	Neutral	-15	8.197917938	0	Regret	-18	3.489746094	1	Joy	-11	1.335998535	0	Neutral	-40	0.867660522	0	Neutral	-24	1.035339355	1	Neutral	-20	1.285736084
0	Japan	Caucasian	Human	Neutral	0.8	0	0	0	0	1	1	1	1	1	1	1	1	1	1	1	1	1	1	1	1	0	Joy	1	16.3655777	0	Joy	-1	7.404220581	0	Joy	1	2.830978394	0	Joy	1	1.809646606	0	Sadness	-1	2.847793579	1	Joy	0	1.356384277
0	Japan	Caucasian	Human	Neutral	0.85	1	0	1	0	1	0	1	1	1	1	1	1	1	1	1	1	1	1	1	1	0	Neutral	48	9.352157593	1	Neutral	-33	10.50747681	0	Neutral	-46	4.249557495	1	Neutral	-28	3.608032227	0	Neutral	-30	7.864349365	1	Neutral	-20	4.033843994
0	Japan	Caucasian	Human	Neutral	0.85	1	0	1	0	0	1	1	1	1	1	1	1	1	1	1	1	1	1	1	1	0	Neutral	-50	5.816001892	1	Neutral	50	7.448997498	0	Neutral	-3	6.238006592	1	Neutral	7	2.332992554	0	Neutral	11	1.632995605	0	Regret	-19	2.432998657
0	Japan	Caucasian	Human	Neutral	0.9	1	1	1	0	0	1	1	1	1	1	1	1	1	1	1	1	1	1	1	1	0	Anger	1	3.231796265	1	Joy	50	6.414108276	1	Joy	-1	4.115692139	1	Joy	-50	0.99949646	0	Joy	1	0.80039978	0	Anger	-50	3.115600586
0	Japan	Caucasian	Human	Neutral	0.95	1	1	0	1	1	1	1	1	1	1	1	1	1	1	1	1	1	1	1	1	0	Sadness	-6	16.2820015	1	Joy	8	8.150001526	1	Neutral	-19	8.783996582	0	Neutral	-1	2.650009155	1	Neutral	8	2.100006104	1	Neutral	13	1.399993896
0	Japan	Caucasian	Human	Neutral	0.95	1	1	1	1	1	1	1	1	1	1	1	1	1	1	1	1	1	1	1	0	0	Neutral	27	1.873100281	1	Neutral	8	0.697120667	1	Neutral	-2	0.783401489	1	Neutral	2	0.814208984	1	Neutral	2	1.153991699	1	Neutral	3	2.171539307
0	Japan	Caucasian	Human	Neutral	0.95	1	1	1	1	1	1	1	1	1	1	1	1	1	1	1	1	1	1	1	0	0	Anger	28	6.479999542	1	Joy	35	0.841003418	1	Joy	50	0.615997314	1	Joy	50	0.712997437	1	Neutral	50	1.283996582	1	Neutral	50	0.620010376
0	Japan	Caucasian	Human	Neutral	0.95	1	1	1	1	1	1	1	1	1	1	1	1	1	1	1	1	1	1	1	0	0	Sadness	-2	34.00905609	1	Joy	-1	9.815414429	1	Joy	0	5.957641602	1	Joy	0	2.245422363	1	Joy	50	3.078643799	1	Joy	50	2.097595215
0	Japan	Caucasian	Human	Neutral	1	1	1	1	1	1	1	1	1	1	1	1	1	1	1	1	1	1	1	1	1	0	Sadness	50	4.050514221	1	Joy	50	0.866989136	1	Joy	50	1.115623474	1	Joy	50	0.88368988	1	Joy	50	0.783279419	1	Joy	50	0.533889771
0	Japan	Caucasian	Human	Neutral	1	1	1	1	1	1	1	1	1	1	1	1	1	1	1	1	1	1	1	1	1	0	Neutral	-18	5.523017883	1	Joy	-21	3.003471375	1	Neutral	17	9.627784729	1	Neutral	23	2.002304077	1	Neutral	24	2.602981567	1	Neutral	30	1.201416016
0	Japan	Caucasian	Human	Neutral	1	1	1	1	1	1	1	1	1	1	1	1	1	1	1	1	1	1	1	1	1	0	Neutral	-50	7.732999802	1	Joy	50	3.01599884	1	Joy	49	1.384002686	1	Joy	50	1.379997253	1	Joy	50	0.916000366	1	Joy	50	1.25
0	Japan	Caucasian	Human	Neutral	1	1	1	1	1	1	1	1	1	1	1	1	1	1	1	1	1	1	1	1	1	0	Sadness	50	1.501489639	1	Joy	50	1.199794769	1	Joy	50	2.200897217	1	Joy	50	1.200241089	1	Joy	50	0.96786499	1	Joy	50	1.049255371
0	Japan	Caucasian	Human	Neutral	1	1	1	1	1	1	1	1	1	1	1	1	1	1	1	1	1	1	1	1	1	0	Sadness	0	10.7627182	1	Neutral	0	8.530250549	1	Neutral	-1	6.114906311	1	Neutral	19	0.782714844	1	Neutral	23	0.982162476	1	Neutral	50	1.650482178
0	Japan	Caucasian	Human	Neutral	1	1	1	1	1	1	1	1	1	1	1	1	1	1	1	1	1	1	1	1	1	0	Sadness	0	10.23132896	1	Joy	0	2.432479858	1	Joy	-1	1.883544922	1	Joy	-1	1.199050903	1	Joy	-2	1.650634766	1	Joy	0	1.201538086
1	Japan	Japanese	Agent	Neutral	0	0	0	0	0	0	0	0	0	0	0	0	0	0	0	0	0	0	0	0	0	0	Joy	-9	4.113567352	0	Joy	-11	2.172462463	0	Joy	-23	1.322982788	0	Joy	-50	1.01940918	0	Joy	-50	0.618347168	0	Joy	-50	0.818878174
1	Japan	Japanese	Agent	Neutral	0	0	0	0	0	0	0	0	0	0	0	0	0	0	0	0	0	0	0	0	0	0	Joy	-13	6.729001999	0	Joy	-12	2.164993286	0	Joy	-12	0.918998718	0	Joy	-14	0.816001892	0	Joy	-12	0.583999634	0	Joy	-16	0.567001343
1	Japan	Japanese	Agent	Neutral	0	0	0	0	0	0	0	0	0	0	0	0	0	0	0	0	0	0	0	0	0	0	Neutral	45	23.66590118	0	Neutral	-42	21.73357391	0	Neutral	-41	6.166351318	0	Neutral	-46	30.71641541	0	Neutral	-45	4.266204834	0	Neutral	-49	10.26742554
1	Japan	Japanese	Agent	Neutral	0	0	0	0	0	0	0	0	0	0	0	0	0	0	0	0	0	0	0	0	0	0	Regret	-30	14.80000305	0	Neutral	-32	8	0	Neutral	-33	4.5	0	Neutral	-50	6.5	0	Neutral	-50	1.899993896	0	Neutral	-50	1
1	Japan	Japanese	Agent	Neutral	0	0	0	0	0	0	0	0	0	0	0	0	0	0	0	0	0	0	0	0	0	0	Neutral	-29	25.17353058	0	Neutral	-24	7.587173462	0	Neutral	-12	7.771331787	0	Neutral	-18	4.538894653	0	Neutral	-18	3.115142822	0	Neutral	-26	4.23739624
1	Japan	Japanese	Agent	Neutral	0	0	0	0	0	0	0	0	0	0	0	0	0	0	0	0	0	0	0	0	0	0	Joy	-40	7.565856934	0	Joy	-43	1.748962402	0	Joy	-42	1.399230957	0	Joy	-45	1.515808105	0	Joy	-44	1.532440186	0	Joy	-41	1.10093689
1	Japan	Japanese	Agent	Neutral	0	0	0	0	0	0	0	0	0	0	0	0	0	0	0	0	0	0	0	0	0	0	Sadness	22	1.400190353	0	Sadness	-50	1.000190735	0	Sadness	-50	0.666770935	0	Neutral	-50	0.650093079	0	Neutral	-50	0.966880798	0	Neutral	-50	0.766830444
1	Japan	Japanese	Agent	Neutral	0.05	0	0	0	0	0	0	0	0	0	0	0	0	0	0	1	0	0	0	0	0	0	Joy	-27	14.97328568	0	Joy	-28	12.38330841	0	Joy	-50	11.16381836	0	Joy	-28	6.216812134	0	Joy	-28	10.44487	0	Joy	-31	3.342376709
1	Japan	Japanese	Agent	Neutral	0.05	0	0	0	1	0	0	0	0	0	0	0	0	0	0	0	0	0	0	0	0	0	Neutral	-50	12.86238861	0	Neutral	-50	2.633110046	0	Neutral	-50	2.283554077	0	Neutral	-50	1.399673462	1	Neutral	-50	1.916427612	0	Neutral	-50	1.11618042
1	Japan	Japanese	Agent	Neutral	0.05	1	0	0	0	0	0	0	0	0	0	0	0	0	0	0	0	0	0	0	0	0	Sadness	3	10.93095398	1	Joy	6	3.471282959	0	Neutral	-1	2.837142944	0	Neutral	8	1.552124023	0	Neutral	-35	1.6693573	0	Neutral	-27	1.535614014
1	Japan	Japanese	Agent	Neutral	0.05	0	0	1	0	0	0	0	0	0	0	0	0	0	0	0	0	0	0	0	0	0	Joy	-31	20.55927658	0	Joy	-50	8.954971313	0	Sadness	-50	14.19041443	1	Neutral	-17	3.101608276	0	Joy	-17	4.802490234	0	Joy	-4	16.85745239
1	Japan	Japanese	Agent	Neutral	0.05	1	0	0	0	0	0	0	0	0	0	0	0	0	0	0	0	0	0	0	0	0	Sadness	-50	4.761901855	1	Joy	-50	2.507202148	0	Joy	-50	1.390319824	0	Neutral	-50	1.570251465	0	Neutral	-50	1.360534668	0	Neutral	-50	3.071166992
1	Japan	Japanese	Agent	Neutral	0.1	0	1	0	1	0	0	0	0	0	0	0	0	0	0	0	0	0	0	0	0	0	Neutral	39	72.05200195	0	Regret	-38	3.270996094	1	Joy	27	7.591995239	0	Regret	-35	6.488983154	1	Joy	42	15.56600952	0	Neutral	-39	9.593017578
1	Japan	Japanese	Agent	Neutral	0.15	0	0	0	0	0	0	0	1	0	0	0	1	0	0	0	1	0	0	0	0	0	Neutral	26	16.52400208	0	Neutral	6	8.513000488	0	Neutral	34	3.629013062	0	Neutral	-50	2.367996216	0	Neutral	50	12.95300293	0	Neutral	40	1.919998169
1	Japan	Japanese	Agent	Neutral	0.15	0	1	0	0	1	0	0	0	1	0	0	0	0	0	0	0	0	0	0	0	0	Neutral	18	7.519001007	0	Sadness	-22	2.676002502	1	Neutral	-14	1.887008667	0	Neutral	-15	2.274002075	0	Sadness	12	2.216003418	1	Neutral	-32	1.902999878
1	Japan	Japanese	Agent	Neutral	0.2	1	0	1	0	0	0	1	0	0	0	0	0	0	0	1	0	0	0	0	0	0	Sadness	-50	8.993274689	1	Neutral	50	10.82840729	0	Sadness	50	4.006546021	1	Neutral	50	1.057601929	0	Neutral	-13	1.374786377	0	Neutral	-26	1.692886353
1	Japan	Japanese	Agent	Neutral	0.2	0	1	0	1	0	0	1	0	0	1	0	0	0	0	0	0	0	0	0	0	0	Neutral	-33	16.01223755	0	Regret	-50	3.450340271	1	Joy	0	0.904510498	0	Neutral	-31	4.137268066	1	Neutral	-42	2.42805481	0	Neutral	28	1.809020996
1	Japan	Japanese	Agent	Neutral	0.25	1	0	0	0	0	0	0	0	0	1	0	1	1	0	1	0	0	0	0	0	0	Sadness	12	2.149993896	1	Joy	27	1.03302002	0	Neutral	39	1.016998291	0	Sadness	-28	1.815979004	0	Anger	33	1.049987793	0	Neutral	43	7.000976563
1	Japan	Japanese	Agent	Neutral	0.25	0	0	0	0	0	0	0	0	0	1	0	1	0	1	0	1	0	1	0	0	0	Neutral	50	20.34268951	0	Neutral	-50	6.480697632	0	Neutral	-50	5.215866089	0	Neutral	-50	1.483184814	0	Neutral	-50	1.298950195	0	Neutral	-50	1.54876709
1	Japan	Japanese	Agent	Neutral	0.3	0	1	0	1	1	0	1	0	0	0	1	0	0	0	0	1	0	0	0	0	0	Neutral	32	8.061965942	0	Regret	-32	3.629119873	1	Joy	20	3.813484192	0	Regret	22	3.344406128	1	Neutral	-28	1.456832886	1	Joy	22	1.418273926
1	Japan	Japanese	Agent	Neutral	0.3	0	0	0	0	0	0	0	0	0	1	1	0	0	0	0	0	1	1	1	1	0	Joy	-45	56.97291183	0	Joy	-27	40.05596924	0	Joy	-23	21.93670654	0	Joy	-23	43.14248657	0	Joy	-19	17.76889038	0	Joy	-50	9.875915527
1	Japan	Japanese	Agent	Neutral	0.3	1	0	0	1	1	1	0	1	0	0	0	0	1	0	0	0	0	0	0	0	0	Sadness	-37	16.41476059	1	Joy	-32	5.739524841	0	Neutral	23	6.141265869	0	Regret	-38	8.58430481	1	Neutral	24	4.80229187	1	Neutral	-33	1.40524292
1	Japan	Japanese	Agent	Neutral	0.4	1	0	0	0	0	0	0	0	0	1	0	0	0	0	1	1	1	1	1	1	0	Sadness	-50	8.559417725	1	Neutral	3	1.885490417	0	Neutral	0	1.58505249	0	Neutral	-50	0.951171875	0	Neutral	-50	0.700973511	0	Neutral	-50	6.623901367
1	Japan	Japanese	Agent	Neutral	0.4	1	1	0	1	1	0	0	0	1	0	0	0	1	1	0	0	0	0	1	0	0	Sadness	-50	9.766386032	1	Neutral	50	8.472198486	1	Joy	48	7.585479736	0	Sadness	34	9.733673096	1	Joy	30	4.195220947	1	Joy	-50	8.48034668
1	Japan	Japanese	Agent	Neutral	0.45	1	1	1	1	0	1	0	1	0	0	1	0	0	0	0	0	0	0	1	1	0	Sadness	0	30.9699173	1	Joy	27	4.723083496	1	Joy	50	5.475860596	1	Joy	50	3.333480835	1	Neutral	50	1.97668457	0	Sadness	50	1.490280151
1	Japan	Japanese	Agent	Neutral	0.5	0	1	0	0	0	1	0	1	1	0	0	1	1	0	1	0	1	0	1	1	0	Neutral	27	13.91531754	0	Sadness	-16	6.090286255	1	Joy	12	7.594314575	0	Neutral	-50	26.62805176	0	Neutral	36	6.798828125	0	Sadness	-50	1.820281982
1	Japan	Japanese	Agent	Neutral	0.5	1	0	1	1	0	0	0	0	1	1	0	0	1	1	0	1	0	1	0	1	0	Anger	37	1.097999573	1	Joy	27	0.583000183	0	Anger	-12	0.923995972	1	Neutral	48	0.826004028	1	Joy	-34	0.930999756	0	Regret	-29	0.67300415
1	Japan	Japanese	Agent	Neutral	0.5	1	1	1	1	0	0	0	1	1	0	1	1	0	1	1	0	0	0	0	0	0	Sadness	0	8.291999817	1	Neutral	0	3.352005005	1	Neutral	4	4.113006592	1	Neutral	4	3.830993652	1	Joy	-4	6.996002197	0	Neutral	5	6.966995239
1	Japan	Japanese	Agent	Neutral	0.6	0	0	0	0	0	0	1	0	1	1	1	1	1	1	1	1	1	1	1	0	0	Neutral	12	21.1660614	0	Anger	-27	1.849822998	0	Anger	-31	0.967468262	0	Sadness	-50	1.234664917	0	Neutral	-50	2.13369751	0	Neutral	-50	0.900115967
1	Japan	Japanese	Agent	Neutral	0.65	0	1	1	1	0	1	0	1	0	0	1	1	1	1	1	1	0	1	1	0	0	Joy	-20	23.50030136	0	Regret	-8	5.881492615	1	Joy	-17	6.95640564	1	Joy	-29	7.101104736	1	Joy	-31	3.253112793	0	Sadness	-26	5.884918213
1	Japan	Japanese	Agent	Neutral	0.65	1	0	1	0	1	1	1	1	1	1	1	1	1	1	1	0	0	0	0	0	0	Sadness	28	43.50162125	1	Joy	-28	21.58532715	0	Sadness	28	13.09786987	1	Joy	-24	14.58448792	0	Sadness	-27	5.633636475	1	Neutral	-27	9.288146973
1	Japan	Japanese	Agent	Neutral	0.7	1	1	1	1	1	1	0	0	1	1	0	0	1	1	1	1	1	1	0	0	0	Neutral	-50	14.23983002	1	Joy	1	6.842285156	1	Joy	-50	5.608169556	1	Joy	50	1.463241577	1	Joy	50	1.009231567	1	Joy	-1	1.334472656
1	Japan	Japanese	Agent	Neutral	0.75	0	1	0	0	1	1	0	0	1	1	1	1	1	1	1	1	1	1	1	1	0	Joy	50	34.0687027	0	Neutral	-3	1.372955322	1	Neutral	-50	2.411849976	0	Neutral	45	1.507293701	0	Neutral	48	1.474090576	1	Neutral	-48	1.154541016
1	Japan	Japanese	Agent	Neutral	0.85	1	0	1	0	1	0	1	1	1	1	1	1	1	1	1	1	1	1	1	1	0	Anger	-50	4.604175568	1	Neutral	-1	2.384384155	0	Anger	-34	3.135414124	1	Neutral	-1	1.635696411	0	Anger	0	0.783721924	1	Neutral	0	1.766906738
1	Japan	Japanese	Agent	Neutral	0.85	1	0	1	1	0	0	1	1	1	1	1	1	1	1	1	1	1	1	1	1	0	Sadness	0	6.964389801	1	Neutral	7	3.833076477	0	Sadness	-3	2.266281128	1	Joy	4	1.515472412	1	Regret	-20	2.682510376	0	Joy	1	1.333404541
1	Japan	Japanese	Agent	Neutral	0.85	0	1	0	0	1	1	1	1	1	1	1	1	1	1	1	1	1	1	1	1	0	Neutral	-36	18.78701973	0	Neutral	-50	2.28289032	1	Neutral	-31	1.167160034	0	Neutral	16	2.515655518	0	Neutral	27	1.317199707	1	Joy	-30	1.483657837
1	Japan	Japanese	Agent	Neutral	0.9	1	0	1	0	1	1	1	1	1	1	1	1	1	1	1	1	1	1	1	1	0	Anger	-50	7.281997681	1	Joy	-4	3.695999146	0	Regret	-18	2.718002319	1	Joy	-20	1.349990845	0	Regret	-9	1.735992432	1	Joy	15	1.600006104
1	Japan	Japanese	Agent	Neutral	0.95	1	0	1	1	1	1	1	1	1	1	1	1	1	1	1	1	1	1	1	1	0	Sadness	-50	6.608543396	1	Joy	-50	5.275085449	0	Sadness	-8	4.811653137	1	Neutral	-4	2.657653809	1	Neutral	7	1.738128662	1	Neutral	-4	1.623184204
1	Japan	Japanese	Agent	Neutral	0.95	0	1	1	1	1	1	1	1	1	1	1	1	1	1	1	1	1	1	1	1	0	Joy	9	15.05631256	0	Sadness	11	9.034881592	1	Neutral	10	14.01570129	1	Joy	14	3.208557129	1	Joy	21	1.764221191	1	Joy	38	2.395172119
1	Japan	Japanese	Agent	Neutral	0.95	1	1	1	1	1	1	1	1	1	1	1	1	1	1	1	1	1	1	1	0	0	Anger	22	5.94128418	1	Joy	43	1.886909485	1	Joy	45	3.055046082	1	Joy	50	1.65385437	1	Joy	50	1.393051147	1	Joy	50	1.149429321
1	Japan	Japanese	Agent	Neutral	1	1	1	1	1	1	1	1	1	1	1	1	1	1	1	1	1	1	1	1	1	0	Sadness	-6	9.899997711	1	Joy	8	8.099998474	1	Joy	23	1.899993896	1	Joy	29	0.800003052	1	Joy	35	1.399993896	1	Joy	45	1.099990845
1	Japan	Japanese	Agent	Neutral	1	1	1	1	1	1	1	1	1	1	1	1	1	1	1	1	1	1	1	1	1	0	Sadness	-12	17.32128143	1	Joy	-22	5.908927917	1	Joy	-17	6.509002686	1	Joy	-29	3.336746216	1	Joy	-28	2.687194824	1	Joy	-33	1.735229492
1	Japan	Japanese	Agent	Neutral	1	1	1	1	1	1	1	1	1	1	1	1	1	1	1	1	1	1	1	1	1	0	Neutral	50	6.678001404	1	Neutral	50	1.290000916	1	Neutral	50	3.619003296	1	Neutral	50	1.01599884	1	Neutral	50	1.567993164	1	Neutral	50	1.26600647
1	Japan	Japanese	Agent	Neutral	1	1	1	1	1	1	1	1	1	1	1	1	1	1	1	1	1	1	1	1	1	0	Regret	1	4.367193222	1	Neutral	-2	1.029090881	1	Neutral	19	5.041603088	1	Neutral	44	1.430168152	1	Neutral	50	1.045303345	1	Neutral	50	1.166976929
1	Japan	Japanese	Human	Neutral	0	0	0	0	0	0	0	0	0	0	0	0	0	0	0	0	0	0	0	0	0	0	Neutral	-50	44.09164429	0	Neutral	-50	1.981567383	0	Neutral	-50	2.227798462	0	Neutral	-50	1.596282959	0	Neutral	-50	3.111083984	0	Neutral	-50	2.329406738
1	Japan	Japanese	Human	Neutral	0	0	0	0	0	0	0	0	0	0	0	0	0	0	0	0	0	0	0	0	0	0	Joy	-50	4.772893906	0	Neutral	-50	1.150794983	0	Neutral	-50	1.486526489	0	Neutral	-50	1.082756042	0	Neutral	-50	1.019119263	0	Neutral	-50	1.022262573
1	Japan	Japanese	Human	Neutral	0	0	0	0	0	0	0	0	0	0	0	0	0	0	0	0	0	0	0	0	0	0	Neutral	-50	14.84600067	0	Neutral	-50	5.65599823	0	Neutral	-50	3.518997192	0	Neutral	-50	1.251998901	0	Neutral	-50	1.234008789	0	Neutral	-50	1.684997559
1	Japan	Japanese	Human	Neutral	0	0	0	0	0	0	0	0	0	0	0	0	0	0	0	0	0	0	0	0	0	0	Neutral	-50	29.98599625	0	Neutral	-50	3.716995239	0	Neutral	-50	2.24899292	0	Neutral	-50	1.483001709	0	Neutral	-50	1.916000366	0	Neutral	-50	1.684005737
1	Japan	Japanese	Human	Neutral	0	0	0	0	0	0	0	0	0	0	0	0	0	0	0	0	0	0	0	0	0	0	Joy	-50	11.18339157	0	Joy	-50	5.299003601	0	Joy	-50	1.621627808	0	Joy	-50	1.136688232	0	Joy	-50	1.320251465	0	Joy	-50	1.104095459
1	Japan	Japanese	Human	Neutral	0	0	0	0	0	0	0	0	0	0	0	0	0	0	0	0	0	0	0	0	0	0	Neutral	-31	24.33311462	0	Neutral	-39	23.16592407	0	Neutral	-43	3.749786377	0	Neutral	-50	10.9994812	0	Neutral	-50	6.883209229	0	Neutral	-50	1.199676514
1	Japan	Japanese	Human	Neutral	0	0	0	0	0	0	0	0	0	0	0	0	0	0	0	0	0	0	0	0	0	0	Neutral	-24	48.69110107	0	Neutral	-43	7.031890869	0	Neutral	-44	1.632797241	0	Neutral	-44	2.532196045	0	Neutral	-44	1.8828125	0	Neutral	-45	1.983001709
1	Japan	Japanese	Human	Neutral	0	0	0	0	0	0	0	0	0	0	0	0	0	0	0	0	0	0	0	0	0	0	Joy	-26	9.750469208	0	Neutral	-27	19.7341156	0	Neutral	-29	13.65109253	0	Neutral	-27	2.117202759	0	Neutral	-29	2.517288208	0	Neutral	-30	8.083190918
1	Japan	Japanese	Human	Neutral	0	0	0	0	0	0	0	0	0	0	0	0	0	0	0	0	0	0	0	0	0	0	Neutral	50	11.50733566	0	Neutral	-50	10.99144745	0	Neutral	-50	13.77723694	0	Neutral	-50	11.94259644	0	Neutral	-50	4.504333496	0	Neutral	-50	0.966125488
1	Japan	Japanese	Human	Neutral	0	0	0	0	0	0	0	0	0	0	0	0	0	0	0	0	0	0	0	0	0	0	Joy	-1	35.07202911	0	Joy	-29	7.158226013	0	Joy	-42	4.555511475	0	Joy	-47	2.568969727	0	Joy	-48	3.854629517	0	Joy	-49	2.685546875
1	Japan	Japanese	Human	Neutral	0	0	0	0	0	0	0	0	0	0	0	0	0	0	0	0	0	0	0	0	0	0	Neutral	-25	17.96700287	0	Neutral	-30	10.16600037	0	Neutral	-30	3.116989136	0	Neutral	-34	3.382995605	0	Neutral	-31	1.149993896	0	Neutral	-30	0.917007446
1	Japan	Japanese	Human	Neutral	0.05	0	1	0	0	0	0	0	0	0	0	0	0	0	0	0	0	0	0	0	0	0	Neutral	0	21.63345337	0	Neutral	0	8.886901855	1	Neutral	26	6.968231201	0	Neutral	0	3.927398682	0	Neutral	0	6.015380859	0	Neutral	0	5.929901123
1	Japan	Japanese	Human	Neutral	0.05	0	0	0	0	0	0	0	0	0	0	0	0	0	0	0	0	1	0	0	0	0	Neutral	-1	11.70000076	0	Neutral	-24	13.5	0	Neutral	-40	7.600006104	0	Joy	-27	2.5	0	Joy	-33	1.600006104	0	Neutral	-40	3.299987793
1	Japan	Japanese	Human	Neutral	0.05	1	0	0	0	0	0	0	0	0	0	0	0	0	0	0	0	0	0	0	0	0	Regret	48	24.36632919	1	Joy	-46	21.09949493	0	Joy	-50	26.74952698	0	Joy	-50	17.49931335	0	Joy	-45	11.24975586	0	Joy	-50	7.53302002
1	Japan	Japanese	Human	Neutral	0.05	0	0	0	0	0	0	0	0	0	0	0	0	0	0	0	0	0	0	0	1	0	Joy	18	1.566997528	0	Joy	22	2.802001953	0	Joy	21	3.606994629	0	Joy	22	1.766998291	0	Joy	21	3.975997925	0	Joy	22	1.375991821
1	Japan	Japanese	Human	Neutral	0.05	1	0	0	0	0	0	0	0	0	0	0	0	0	0	0	0	0	0	0	0	0	Regret	-33	4.53540802	1	Neutral	34	4.60786438	0	Neutral	25	6.634811401	0	Neutral	30	10.82258606	0	Neutral	28	7.893051147	0	Neutral	31	1.491363525
1	Japan	Japanese	Human	Neutral	0.05	1	0	0	0	0	0	0	0	0	0	0	0	0	0	0	0	0	0	0	0	0	Anger	-50	17.56599426	1	Neutral	1	1.817001343	0	Neutral	-1	1.150009155	0	Neutral	-1	1.149002075	0	Neutral	-3	1.134002686	0	Neutral	-50	0.916015625
1	Japan	Japanese	Human	Neutral	0.1	1	0	1	0	0	0	0	0	0	0	0	0	0	0	0	0	0	0	0	0	0	Sadness	-1	2.016624451	1	Joy	14	4.683021545	0	Sadness	-19	7.133117676	1	Joy	-45	1.416656494	0	Sadness	-1	1.233276367	0	Sadness	-37	5.399658203
1	Japan	Japanese	Human	Neutral	0.1	0	1	0	1	0	0	0	0	0	0	0	0	0	0	0	0	0	0	0	0	0	Joy	9	6.400001526	0	Neutral	-50	2	1	Neutral	-6	1.200004578	0	Neutral	-29	4	1	Neutral	-17	0.5	0	Neutral	-21	0.5
1	Japan	Japanese	Human	Neutral	0.1	1	0	1	0	0	0	0	0	0	0	0	0	0	0	0	0	0	0	0	0	0	Regret	24	7.299999237	1	Neutral	7	2.099998474	0	Regret	4	0.599998474	1	Neutral	7	0.699996948	0	Neutral	4	0.600006104	0	Neutral	15	0.800003052
1	Japan	Japanese	Human	Neutral	0.1	1	0	1	0	0	0	0	0	0	0	0	0	0	0	0	0	0	0	0	0	0	Sadness	-50	26.10727692	1	Joy	-50	15.34269714	0	Sadness	-47	5.381286621	1	Joy	-50	1.567108154	0	Neutral	-50	1.199584961	0	Neutral	-50	1.19921875
1	Japan	Japanese	Human	Neutral	0.15	1	0	1	0	0	1	0	0	0	0	0	0	0	0	0	0	0	0	0	0	0	Sadness	16	16.04195786	1	Joy	-15	14.95571899	0	Sadness	-11	14.72180176	1	Joy	5	17.7964325	0	Joy	-1	15.30679321	0	Sadness	13	37.59829712
1	Japan	Japanese	Human	Neutral	0.15	1	0	1	1	0	0	0	0	0	0	0	0	0	0	0	0	0	0	0	0	0	Regret	-50	17.55599976	1	Joy	-50	9.46900177	0	Sadness	-50	5.369003296	1	Neutral	50	10.63699341	1	Joy	-50	6.70199585	0	Neutral	50	26.12600708
1	Japan	Japanese	Human	Neutral	0.2	0	0	0	0	0	0	0	1	1	1	1	0	0	0	0	0	0	0	0	0	0	Neutral	-35	6.59916687	0	Neutral	-50	6.349266052	0	Neutral	-50	2.144393921	0	Neutral	-50	14.32780457	0	Neutral	-50	9.889892578	0	Neutral	-50	10.90544128
1	Japan	Japanese	Human	Neutral	0.2	1	1	1	0	0	1	0	0	0	0	0	0	0	0	0	0	0	0	0	0	0	Sadness	4	4.269893646	1	Neutral	18	7.590660095	1	Neutral	-19	4.937988281	1	Joy	-8	7.322387695	0	Neutral	-8	5.171340942	0	Sadness	-12	1.668334961
1	Japan	Japanese	Human	Neutral	0.25	1	0	1	0	0	1	0	0	0	1	0	0	0	0	0	1	0	0	0	0	0	Sadness	25	9.566879272	1	Joy	26	8.722335815	0	Neutral	-33	3.00302124	1	Joy	-44	2.809082031	0	Neutral	-37	3.614471436	0	Neutral	31	5.280395508
1	Japan	Japanese	Human	Neutral	0.3	0	0	1	0	0	0	0	1	0	0	0	0	0	1	0	1	0	1	1	0	0	Neutral	-1	9.681028366	0	Neutral	-1	4.614959717	0	Regret	1	4.198677063	1	Joy	-8	7.097976685	0	Neutral	2	4.665023804	0	Neutral	1	2.416809082
1	Japan	Japanese	Human	Neutral	0.35	1	0	0	0	1	0	1	0	0	0	1	1	0	1	0	0	0	0	1	0	0	Neutral	-30	15.01793289	1	Joy	-17	6.550514221	0	Neutral	10	5.683059692	0	Neutral	10	8.434265137	0	Sadness	14	4.449157715	1	Joy	-10	9.131652832
1	Japan	Japanese	Human	Neutral	0.35	1	0	1	0	0	0	0	0	1	0	0	1	1	0	0	1	0	0	0	1	0	Sadness	6	1.616754532	1	Joy	9	1.449947357	0	Sadness	8	1.366439819	1	Anger	-5	1.015647888	0	Regret	-5	1.198867798	0	Joy	8	0.765884399
1	Japan	Japanese	Human	Neutral	0.4	1	0	0	0	1	0	1	0	0	1	0	1	0	1	0	1	0	1	0	0	0	Regret	29	8.167701721	1	Joy	32	1.334602356	0	Neutral	-29	0.916107178	0	Neutral	-30	1.466293335	0	Sadness	50	0.916488647	1	Joy	-50	3.766906738
1	Japan	Japanese	Human	Neutral	0.4	1	0	0	1	0	0	1	1	0	0	1	1	0	0	0	1	1	0	0	0	0	Neutral	-27	9.516590118	1	Neutral	25	7.757537842	0	Neutral	-25	10.493927	0	Neutral	-28	4.343673706	1	Neutral	23	14.1590271	0	Neutral	23	1.492156982
1	Japan	Japanese	Human	Neutral	0.45	0	0	0	1	0	0	0	1	1	1	0	1	1	1	1	1	0	0	0	0	0	Joy	-1	8.904003143	0	Regret	1	6.356796265	0	Regret	0	4.427719116	0	Sadness	-5	1.215026855	1	Joy	1	2.230957031	0	Neutral	-2	0.799407959
1	Japan	Japanese	Human	Neutral	0.45	1	0	1	0	1	1	0	0	0	1	1	0	0	1	0	1	1	0	0	0	0	Sadness	-13	13.19999886	1	Neutral	-15	3.400001526	0	Neutral	-5	6.099998474	1	Neutral	-6	3.699996948	0	Sadness	-14	4.599990845	1	Neutral	-4	2.900009155
1	Japan	Japanese	Human	Neutral	0.45	0	0	0	0	0	0	0	1	1	0	1	0	1	1	0	1	1	0	1	1	0	Regret	-9	10.76903915	0	Regret	-31	4.158699036	0	Regret	13	6.278343201	0	Regret	13	4.158309937	0	Regret	22	3.731796265	0	Regret	20	1.812484741
1	Japan	Japanese	Human	Neutral	0.55	1	1	0	1	0	1	0	1	0	1	0	1	0	1	0	1	0	1	0	1	0	Sadness	-45	20.21199799	1	Joy	15	17.63301086	1	Neutral	46	19.34599304	0	Sadness	44	5.580993652	1	Neutral	-50	9.350982666	0	Sadness	50	12.21600342
1	Japan	Japanese	Human	Neutral	0.7	1	1	1	1	1	0	0	0	0	0	1	1	1	1	1	1	1	1	1	0	0	Sadness	-1	4.590000153	1	Neutral	1	2.862998962	1	Neutral	1	1.745002747	1	Neutral	2	1.550994873	1	Neutral	1	1.26399231	1	Joy	1	1.647994995
1	Japan	Japanese	Human	Neutral	0.75	1	1	1	0	0	1	1	0	0	1	0	1	1	1	1	1	1	1	1	1	0	Regret	28	2.733720779	1	Joy	-20	3.365768433	1	Joy	29	2.484336853	1	Joy	-31	5.813362122	0	Neutral	-39	4.38168335	0	Regret	42	0.650588989
1	Japan	Japanese	Human	Neutral	0.85	1	1	1	0	0	1	1	1	1	0	1	1	1	1	1	1	1	1	1	1	0	Neutral	-17	10.25025177	1	Neutral	-15	4.717247009	1	Neutral	-14	11.25038147	1	Neutral	10	7.533065796	0	Neutral	26	3.45010376	0	Neutral	44	7.116348267
1	Japan	Japanese	Human	Neutral	0.95	1	0	1	1	1	1	1	1	1	1	1	1	1	1	1	1	1	1	1	1	0	Neutral	-16	60.71578979	1	Joy	12	22.14247131	0	Neutral	12	14.64624023	1	Joy	10	19.61325073	1	Joy	15	10.83398438	1	Joy	15	6.008026123
1	Japan	Japanese	Human	Neutral	0.95	1	1	1	1	1	1	1	1	1	1	1	1	1	1	1	1	1	1	1	0	0	Neutral	-40	6.198001862	1	Neutral	0	1.482002258	1	Neutral	12	2.415008545	1	Neutral	28	2.76499939	1	Neutral	25	1.932998657	1	Neutral	34	1.050003052
1	Japan	Japanese	Human	Neutral	0.95	1	0	1	1	1	1	1	1	1	1	1	1	1	1	1	1	1	1	1	1	0	Regret	-40	8.308002472	1	Neutral	50	1.186798096	0	Neutral	19	5.315795898	1	Joy	35	2.056900024	1	Joy	44	3.461013794	1	Joy	47	1.453704834
1	Japan	Japanese	Human	Neutral	0.95	0	1	1	1	1	1	1	1	1	1	1	1	1	1	1	1	1	1	1	1	0	Sadness	0	23.01264954	0	Sadness	-28	7.835617065	1	Joy	19	3.527526855	1	Joy	38	1.564071655	1	Joy	35	1.114761353	1	Joy	39	1.431396484
1	Japan	Japanese	Human	Neutral	1	1	1	1	1	1	1	1	1	1	1	1	1	1	1	1	1	1	1	1	1	0	Neutral	0	7.200000763	1	Joy	9	4.099998474	1	Joy	25	3.300003052	1	Joy	42	1	1	Joy	50	1.100006104	1	Joy	50	2
1	Japan	Japanese	Human	Neutral	1	1	1	1	1	1	1	1	1	1	1	1	1	1	1	1	1	1	1	1	1	0	Sadness	-25	7.116001129	1	Joy	50	6.51599884	1	Joy	50	1.817001343	1	Joy	50	2.083999634	1	Joy	50	1.032989502	1	Joy	50	1.132995605
1	Japan	Japanese	Human	Neutral	1	1	1	1	1	1	1	1	1	1	1	1	1	1	1	1	1	1	1	1	1	0	Sadness	2	1.337558746	1	Joy	29	1.055233002	1	Joy	30	3.803771973	1	Joy	22	1.058181763	1	Joy	28	0.84967041	1	Joy	29	3.374481201
1	Japan	Japanese	Human	Neutral	1	1	1	1	1	1	1	1	1	1	1	1	1	1	1	1	1	1	1	1	1	0	Sadness	-17	12.12900162	1	Joy	1	7.171005249	1	Joy	11	1.919006348	1	Joy	11	3.745010376	1	Joy	24	3.199005127	1	Joy	30	0.747009277
1	Japan	Japanese	Human	Neutral	1	1	1	1	1	1	1	1	1	1	1	1	1	1	1	1	1	1	1	1	1	0	Neutral	50	4.113899231	1	Joy	50	4.262199402	1	Joy	-50	2.513595581	1	Joy	50	2.064193726	1	Joy	50	1.932601929	1	Joy	50	1.616607666
0	US	Japanese	Agent	Competitive	0	0	0	0	0	0	0	0	0	0	0	0	0	0	0	0	0	0	0	0	0	0	Neutral	-50	2.08263588	0	Neutral	-50	1.350139618	0	Neutral	-50	0.899879456	0	Neutral	-50	2.217285156	0	Neutral	-49	2.218688965	0	Neutral	-50	1.852478027
0	US	Japanese	Agent	Competitive	0	0	0	0	0	0	0	0	0	0	0	0	0	0	0	0	0	0	0	0	0	0	Neutral	-50	10.18544006	0	Neutral	-50	1.600036621	0	Sadness	-50	1.749336243	0	Sadness	-50	1.650314331	0	Anger	-50	1.216796875	0	Neutral	-50	3.964828491
0	US	Japanese	Agent	Competitive	0	0	0	0	0	0	0	0	0	0	0	0	0	0	0	0	0	0	0	0	0	0	Sadness	-27	15.04984665	0	Neutral	-41	4.649963379	0	Neutral	-46	3.949645996	0	Neutral	-50	5.49911499	0	Neutral	-50	5.78453064	0	Neutral	-50	1.316421509
0	US	Japanese	Agent	Competitive	0	0	0	0	0	0	0	0	0	0	0	0	0	0	0	0	0	0	0	0	0	0	Neutral	-33	13.11491203	0	Neutral	-50	3.348114014	0	Neutral	-50	1.316299438	0	Neutral	-50	0.777938843	0	Neutral	-48	4.799072266	0	Neutral	-50	2.183181763
0	US	Japanese	Agent	Competitive	0	0	0	0	0	0	0	0	0	0	0	0	0	0	0	0	0	0	0	0	0	0	Neutral	30	5.865150452	0	Neutral	34	4.832962036	0	Sadness	13	4.298721313	0	Sadness	-16	1.166168213	0	Anger	-39	3.281951904	0	Anger	-50	1.049468994
0	US	Japanese	Agent	Competitive	0	0	0	0	0	0	0	0	0	0	0	0	0	0	0	0	0	0	0	0	0	0	Neutral	1	3.070831299	0	Neutral	-50	2.030582428	0	Neutral	-50	1.864242554	0	Neutral	-50	1.861572266	0	Neutral	-50	1.283065796	0	Neutral	-50	1.558349609
0	US	Japanese	Agent	Competitive	0	0	0	0	0	0	0	0	0	0	0	0	0	0	0	0	0	0	0	0	0	0	Neutral	-28	30.12100983	0	Neutral	-24	9.493179321	0	Neutral	-27	3.910598755	0	Neutral	-37	4.104919434	0	Neutral	-42	2.858215332	0	Neutral	-48	2.885955811
0	US	Japanese	Agent	Competitive	0	0	0	0	0	0	0	0	0	0	0	0	0	0	0	0	0	0	0	0	0	0	Neutral	-50	9.315999985	0	Neutral	35	3.310997009	0	Neutral	-50	12.56400299	0	Neutral	-50	1.137008667	0	Neutral	-50	1.88999939	0	Neutral	-50	0.800994873
0	US	Japanese	Agent	Competitive	0	0	0	0	0	0	0	0	0	0	0	0	0	0	0	0	0	0	0	0	0	0	Neutral	-1	11.09941673	0	Neutral	-37	7.700546265	0	Neutral	-39	1.116134644	0	Neutral	-34	1.234191895	0	Neutral	-37	1.650665283	0	Neutral	-44	1.999862671
0	US	Japanese	Agent	Competitive	0	0	0	0	0	0	0	0	0	0	0	0	0	0	0	0	0	0	0	0	0	0	Neutral	50	3.900001526	0	Neutral	50	1.599998474	0	Neutral	-50	0.900001526	0	Neutral	-50	1.099990845	0	Neutral	-50	1	0	Neutral	-50	0.900009155
0	US	Japanese	Agent	Competitive	0	0	0	0	0	0	0	0	0	0	0	0	0	0	0	0	0	0	0	0	0	0	Joy	-29	8.664989471	0	Neutral	-32	9.182159424	0	Neutral	-50	2.383255005	0	Neutral	-50	1.132705688	0	Neutral	-50	1.183258057	0	Neutral	-50	2.06578064
0	US	Japanese	Agent	Competitive	0.05	0	0	1	0	0	0	0	0	0	0	0	0	0	0	0	0	0	0	0	0	0	Neutral	24	4.473365784	0	Sadness	26	3.694728851	0	Anger	-49	2.386978149	1	Joy	-12	3.337539673	0	Neutral	-16	2.859573364	0	Neutral	-48	1.583953857
0	US	Japanese	Agent	Competitive	0.05	0	0	0	0	0	0	0	0	0	0	0	0	0	0	0	1	0	0	0	0	0	Neutral	-50	3.169487	0	Neutral	-50	1.534957886	0	Neutral	-50	1.301200867	0	Neutral	-50	1.183647156	0	Neutral	-50	1.301422119	0	Neutral	1	1.318756104
0	US	Japanese	Agent	Competitive	0.05	0	0	1	0	0	0	0	0	0	0	0	0	0	0	0	0	0	0	0	0	0	Neutral	-3	5.731235504	0	Neutral	-13	6.41374588	0	Sadness	-25	1.432815552	1	Joy	-3	0.849899292	0	Neutral	-20	1.915649414	0	Neutral	-12	0.850021362
0	US	Japanese	Agent	Competitive	0.05	1	0	0	0	0	0	0	0	0	0	0	0	0	0	0	0	0	0	0	0	0	Sadness	1	16.83211136	1	Neutral	1	9.216911316	0	Neutral	-9	1.79864502	0	Neutral	-14	1.099227905	0	Neutral	-10	1.433563232	0	Neutral	-16	0.965301514
0	US	Japanese	Agent	Competitive	0.05	0	0	1	0	0	0	0	0	0	0	0	0	0	0	0	0	0	0	0	0	0	Neutral	-14	7.023872375	0	Neutral	-30	2.488639832	0	Sadness	-46	0.981018066	1	Joy	8	0.822647095	0	Neutral	-30	2.47164917	0	Neutral	-30	1.119400024
0	US	Japanese	Agent	Competitive	0.1	1	0	0	0	0	1	0	0	0	0	0	0	0	0	0	0	0	0	0	0	0	Sadness	48	1.833000183	1	Neutral	30	1.965999603	0	Neutral	4	1.800003052	0	Neutral	35	2.266998291	0	Neutral	-36	1.466003418	0	Neutral	-35	9.253997803
0	US	Japanese	Agent	Competitive	0.1	1	0	0	1	0	0	0	0	0	0	0	0	0	0	0	0	0	0	0	0	0	Sadness	25	3.378000259	1	Joy	14	0.868999481	0	Sadness	-16	1.654998779	0	Sadness	27	0.987998962	1	Joy	10	2.426002502	0	Neutral	17	1.070999146
0	US	Japanese	Agent	Competitive	0.1	0	0	1	0	0	0	0	0	0	0	0	0	0	0	0	1	0	0	0	0	0	Joy	50	2.945116043	0	Joy	50	1.88067627	0	Sadness	21	1.129959106	1	Joy	50	1.515037537	0	Joy	48	1.430984497	0	Joy	39	1.13180542
0	US	Japanese	Agent	Competitive	0.1	1	0	0	0	0	0	0	0	1	0	0	0	0	0	0	0	0	0	0	0	0	Anger	-50	4.28446579	1	Joy	-50	1.251613617	0	Neutral	-15	2.609146118	0	Neutral	-31	1.35660553	0	Neutral	-50	2.086929321	0	Neutral	-50	1.043197632
0	US	Japanese	Agent	Competitive	0.1	0	1	0	0	0	1	0	0	0	0	0	0	0	0	0	0	0	0	0	0	0	Neutral	0	3.036149979	0	Sadness	0	3.300849915	1	Joy	-1	1.180923462	0	Neutral	23	0.98249054	0	Neutral	-1	1.016342163	0	Sadness	-1	1.880401611
0	US	Japanese	Agent	Competitive	0.1	1	1	0	0	0	0	0	0	0	0	0	0	0	0	0	0	0	0	0	0	0	Anger	16	2.450000763	1	Joy	-39	3.25	1	Neutral	-36	1.283004761	0	Joy	35	3.266998291	0	Joy	-30	0.816986084	0	Joy	-36	8.916000366
0	US	Japanese	Agent	Competitive	0.15	1	0	0	1	0	0	0	0	0	0	0	0	1	0	0	0	0	0	0	0	0	Anger	3	5.933912277	1	Joy	23	4.348960876	0	Neutral	4	2.266685486	0	Anger	-50	1.217193604	1	Joy	-30	1.132583618	0	Neutral	-12	0.78302002
0	US	Japanese	Agent	Competitive	0.15	0	0	0	0	0	1	0	0	0	0	0	1	0	0	0	1	0	0	0	0	0	Neutral	29	4.73790741	0	Neutral	-1	3.553733826	0	Neutral	-28	17.35042572	0	Neutral	-33	2.185455322	0	Neutral	-36	1.134490967	0	Regret	-2	0.800994873
0	US	Japanese	Agent	Competitive	0.15	1	0	0	0	0	1	0	0	0	0	0	0	0	0	0	0	0	1	0	0	0	Neutral	-33	13.61440277	1	Joy	41	3.594558716	0	Joy	-50	7.621414185	0	Joy	1	1.864868164	0	Joy	-45	3.094329834	0	Regret	0	8.450561523
0	US	Japanese	Agent	Competitive	0.2	0	1	1	1	0	0	0	1	0	0	0	0	0	0	0	0	0	0	0	0	0	Joy	27	7.983095169	0	Sadness	-7	1.732814789	1	Joy	1	0.984489441	1	Joy	9	1.167778015	1	Joy	-25	1.40045166	0	Joy	11	0.781219482
0	US	Japanese	Agent	Competitive	0.25	1	1	0	0	1	0	0	0	0	0	0	0	1	0	0	0	1	0	0	0	0	Anger	-50	9.448221207	1	Joy	-50	2.283447266	1	Joy	-1	2.217445374	0	Neutral	34	1.816650391	0	Anger	-50	1.332717896	1	Joy	50	1.349197388
0	US	Japanese	Agent	Competitive	0.3	0	0	0	1	1	1	1	0	0	0	1	1	0	0	0	0	0	0	0	0	0	Joy	27	1.200000763	0	Sadness	26	7.380996704	0	Joy	14	0.600006104	0	Anger	29	0.653999329	1	Sadness	27	6.016998291	1	Joy	28	1
0	US	Japanese	Agent	Competitive	0.3	0	1	0	1	0	0	1	0	1	0	0	0	0	0	0	0	0	0	1	1	0	Anger	-50	47.78338623	0	Anger	-50	3.581443787	1	Anger	-50	2.334228516	0	Joy	0	1.283309937	1	Anger	0	1.51651001	0	Joy	0	1.099349976
0	US	Japanese	Agent	Competitive	0.3	0	0	1	0	0	1	0	1	0	0	0	1	0	0	0	1	0	0	0	1	0	Neutral	-19	3	0	Neutral	-21	2.400001526	0	Sadness	-38	1.599998474	1	Joy	7	1.400001526	0	Neutral	-5	1.600006104	0	Sadness	-15	1.200012207
0	US	Japanese	Agent	Competitive	0.35	1	1	0	0	0	0	1	0	0	0	0	0	1	0	1	0	1	0	1	0	0	Anger	-19	2.415504456	1	Joy	-19	1.39932251	1	Joy	26	0.999832153	0	Neutral	-3	2.316261292	0	Neutral	-11	12.76042175	0	Neutral	-8	1.032653809
0	US	Japanese	Agent	Competitive	0.45	1	1	0	0	0	1	0	1	0	0	1	0	0	1	0	0	1	1	0	1	0	Neutral	42	2.099998474	1	Neutral	-34	2.199996948	1	Neutral	-31	1.199996948	0	Joy	32	1.099998474	0	Neutral	22	1.099990845	0	Joy	-50	2.300003052
0	US	Japanese	Agent	Competitive	0.5	1	0	1	0	0	1	1	1	0	1	0	0	1	0	0	1	1	1	0	0	0	Joy	20	1.600416183	1	Joy	32	2.56080246	0	Sadness	-38	1.066825867	1	Joy	-38	2.559326172	0	Joy	34	0.853820801	0	Anger	-50	0.959533691
0	US	Japanese	Agent	Competitive	0.5	1	1	0	0	1	1	1	0	0	0	1	0	0	1	1	0	1	1	0	0	0	Neutral	-16	2.848846436	1	Neutral	-40	3.315979004	1	Joy	25	2.43182373	0	Joy	24	2.73248291	0	Joy	37	2.200088501	1	Neutral	31	2.21585083
0	US	Japanese	Agent	Competitive	0.55	0	0	0	1	1	0	0	1	0	1	1	0	0	1	1	1	1	1	0	1	0	Joy	30	3.903038025	0	Regret	28	1.287063599	0	Sadness	23	1.414871216	0	Joy	34	3.338592529	1	Regret	25	1.413192749	1	Regret	-18	2.68182373
0	US	Japanese	Agent	Competitive	0.55	1	0	1	1	1	1	1	1	0	0	1	1	0	0	0	1	1	0	0	0	0	Neutral	44	3.600002289	1	Neutral	48	1.400001526	0	Joy	38	0.699996948	1	Joy	28	3.5	1	Joy	30	1.399993896	1	Joy	40	2.100006104
0	US	Japanese	Agent	Competitive	0.65	1	0	0	0	0	0	1	0	0	1	1	1	1	1	1	1	1	1	1	1	0	Sadness	-38	1.303998947	1	Joy	0	0.683998108	0	Neutral	-37	0.887001038	0	Neutral	-49	0.986000061	0	Sadness	-50	1.001998901	0	Neutral	-50	0.886001587
0	US	Japanese	Agent	Competitive	0.7	1	0	0	0	0	0	1	0	1	1	1	1	1	1	1	1	1	1	1	1	0	Anger	-50	40.40026855	1	Joy	-50	3.184272766	0	Neutral	1	3.08266449	0	Neutral	0	3.499603271	0	Anger	-50	1.32119751	0	Neutral	-50	0.866867065
0	US	Japanese	Human	Competitive	0	0	0	0	0	0	0	0	0	0	0	0	0	0	0	0	0	0	0	0	0	0	Neutral	0	16.75914383	0	Neutral	0	14.25733948	0	Neutral	1	5.169845581	0	Neutral	0	9.02456665	0	Neutral	0	2.517456055	0	Neutral	1	1.231872559
0	US	Japanese	Human	Competitive	0	0	0	0	0	0	0	0	0	0	0	0	0	0	0	0	0	0	0	0	0	0	Neutral	2	5.270812988	0	Neutral	-12	1.659500122	0	Neutral	-21	1.082229614	0	Neutral	-26	1.753494263	0	Neutral	-30	0.993103027	0	Neutral	-50	1.097442627
0	US	Japanese	Human	Competitive	0	0	0	0	0	0	0	0	0	0	0	0	0	0	0	0	0	0	0	0	0	0	Neutral	-14	2.98400116	0	Anger	-43	1.150001526	0	Neutral	-36	1.249000549	0	Anger	-43	1.017997742	0	Anger	-45	0.89201355	0	Anger	-42	0.916000366
0	US	Japanese	Human	Competitive	0	0	0	0	0	0	0	0	0	0	0	0	0	0	0	0	0	0	0	0	0	0	Neutral	-50	7.866769791	0	Neutral	-50	1.417007446	0	Neutral	-50	5.318382263	0	Neutral	-50	12.5821991	0	Neutral	-50	3.351242065	0	Neutral	-50	5.951431274
0	US	Japanese	Human	Competitive	0	0	0	0	0	0	0	0	0	0	0	0	0	0	0	0	0	0	0	0	0	0	Joy	1	6.705625534	0	Sadness	2	1.813781738	0	Joy	-50	1.015083313	0	Joy	-50	1.664085388	0	Joy	-50	1.18132019	0	Joy	-50	0.881484985
0	US	Japanese	Human	Competitive	0	0	0	0	0	0	0	0	0	0	0	0	0	0	0	0	0	0	0	0	0	0	Neutral	-30	7.788972855	0	Neutral	-46	10.09234619	0	Sadness	-50	1.37815094	0	Sadness	-50	1.751304626	0	Anger	-50	1.275161743	0	Sadness	-49	1.273254395
0	US	Japanese	Human	Competitive	0	0	0	0	0	0	0	0	0	0	0	0	0	0	0	0	0	0	0	0	0	0	Neutral	-29	6.68205452	0	Neutral	-33	4.667289734	0	Neutral	-40	1.932388306	0	Neutral	-46	2.398490906	0	Neutral	-42	1.316970825	0	Neutral	-39	1.449554443
0	US	Japanese	Human	Competitive	0.05	1	0	0	0	0	0	0	0	0	0	0	0	0	0	0	0	0	0	0	0	0	Anger	-50	7.663063049	1	Neutral	-50	2.143783569	0	Neutral	-50	2.227798462	0	Neutral	2	1.780059814	0	Neutral	-50	1.928833008	0	Neutral	50	1.329223633
0	US	Japanese	Human	Competitive	0.05	0	1	0	0	0	0	0	0	0	0	0	0	0	0	0	0	0	0	0	0	0	Neutral	-22	4.222000122	0	Regret	-26	1.231994629	1	Joy	-39	4.180000305	0	Neutral	-30	1.67300415	0	Neutral	-28	1.406997681	0	Neutral	-50	1.336990356
0	US	Japanese	Human	Competitive	0.05	0	0	0	0	0	1	0	0	0	0	0	0	0	0	0	0	0	0	0	0	0	Anger	-50	3.131290436	0	Anger	-50	1.686244965	0	Neutral	-49	17.1333313	0	Neutral	-50	2.166213989	0	Neutral	-50	1.000091553	0	Anger	-50	2.233520508
0	US	Japanese	Human	Competitive	0.05	1	0	0	0	0	0	0	0	0	0	0	0	0	0	0	0	0	0	0	0	0	Anger	-50	3.825000763	1	Neutral	-26	3.356994629	0	Neutral	-30	2.321998596	0	Neutral	-29	1.771987915	0	Neutral	-42	1.335006714	0	Neutral	-46	1.45199585
0	US	Japanese	Human	Competitive	0.1	1	0	0	0	1	0	0	0	0	0	0	0	0	0	0	0	0	0	0	0	0	Regret	-21	0.600000381	1	Neutral	-24	0.700000763	0	Neutral	23	0.700004578	0	Neutral	-31	0.5	0	Neutral	-27	1.137466431	1	Neutral	-29	0.599990845
0	US	Japanese	Human	Competitive	0.1	1	0	0	0	0	0	0	0	0	0	1	0	0	0	0	0	0	0	0	0	0	Neutral	-50	5.814369202	1	Neutral	50	2.632331848	0	Neutral	-50	1.399581909	0	Neutral	-50	1.032699585	0	Neutral	-50	0.566558838	0	Neutral	-50	0.917800903
0	US	Japanese	Human	Competitive	0.1	0	0	0	0	0	1	1	0	0	0	0	0	0	0	0	0	0	0	0	0	0	Neutral	25	7.203704834	0	Neutral	-9	1.917556763	0	Neutral	-28	2.53427887	0	Neutral	-44	5.652191162	0	Neutral	-39	1.351715088	0	Sadness	12	3.101333618
0	US	Japanese	Human	Competitive	0.2	0	0	1	0	0	1	0	1	1	0	0	0	0	0	0	0	0	0	0	0	0	Anger	48	0.899999619	0	Sadness	50	3.800003052	0	Anger	24	2.700004578	1	Neutral	50	0.5	0	Anger	19	24.19999695	0	Sadness	46	2
0	US	Japanese	Human	Competitive	0.25	1	0	0	0	1	0	0	0	0	1	0	1	0	0	0	1	0	0	0	0	0	Sadness	25	16.24803543	1	Joy	-35	1.620262146	0	Joy	-11	1.602386475	0	Neutral	11	3.518447876	0	Regret	-20	0.848571777	1	Joy	12	1.002548218
0	US	Japanese	Human	Competitive	0.3	0	1	0	1	0	0	0	1	0	0	0	0	0	1	0	1	0	1	0	0	0	Neutral	-1	9.783494949	0	Regret	1	1.751106262	1	Neutral	-2	0.983200073	0	Regret	0	0.883377075	1	Neutral	-1	1.316986084	0	Neutral	0	1.181991577
0	US	Japanese	Human	Competitive	0.35	0	0	0	0	1	0	0	0	1	1	1	1	1	1	0	0	0	0	0	0	0	Joy	-50	18.59920883	0	Joy	-50	6.349853516	0	Neutral	-50	1.765739441	0	Neutral	-50	5.650299072	0	Anger	27	4.066452026	1	Joy	-18	0.750137329
0	US	Japanese	Human	Competitive	0.35	1	1	0	0	0	0	0	0	0	0	0	0	0	1	1	1	1	0	1	0	0	Joy	17	4.573444366	1	Neutral	19	1.575260162	1	Joy	29	1.419013977	0	Sadness	33	1.11668396	0	Joy	18	0.884811401	0	Anger	13	1.000396729
0	US	Japanese	Human	Competitive	0.45	0	1	0	1	0	0	0	0	0	1	1	1	1	0	0	1	0	1	1	0	0	Neutral	24	7.551059723	0	Sadness	6	1.532970428	1	Joy	13	1.083518982	0	Neutral	-19	1.300086975	1	Joy	-15	1.16607666	0	Neutral	13	1.500595093
0	US	Japanese	Human	Competitive	0.45	1	1	0	1	0	0	1	0	1	0	1	1	0	0	0	1	0	0	0	1	0	Sadness	25	3.337158203	1	Joy	9	1.475341797	1	Neutral	19	1.286254883	0	Neutral	7	1.16015625	1	Joy	9	2.28918457	0	Joy	17	1.329345703
0	US	Japanese	Human	Competitive	0.5	1	1	0	0	0	0	1	1	0	0	1	0	1	0	0	0	1	1	1	1	0	Joy	20	6.299995422	1	Sadness	16	11.80000305	1	Neutral	-23	6.900009155	0	Regret	-25	5	0	Anger	-27	12.5	0	Sadness	-19	3.899993896
0	US	Japanese	Human	Competitive	0.5	1	0	1	0	0	0	0	0	0	0	0	0	1	1	1	1	1	1	1	1	0	Regret	25	1.341796875	1	Neutral	12	12.22099304	0	Neutral	8	1.726928711	1	Neutral	17	2.598510742	0	Neutral	32	6.69140625	0	Neutral	39	1.122406006
0	US	Japanese	Human	Competitive	0.5	1	1	1	1	1	1	0	0	1	0	1	0	0	0	0	1	0	0	1	0	0	Neutral	8	2.885505676	1	Neutral	-5	1.433433533	1	Neutral	2	11.28778076	1	Neutral	5	2.067108154	1	Neutral	-5	0.798568726	1	Neutral	3	1.917892456
0	US	Japanese	Human	Competitive	0.5	1	1	0	1	1	1	0	0	1	1	0	1	0	0	1	0	0	0	1	0	0	Neutral	47	5.102489471	1	Neutral	44	2.776855469	1	Neutral	50	3.906173706	0	Neutral	46	4.322555542	1	Neutral	-48	4.221542358	1	Neutral	29	2.660675049
0	US	Japanese	Human	Competitive	0.55	0	1	0	1	0	0	0	0	0	0	1	0	1	1	1	1	1	1	1	1	0	Joy	4	2.682424545	0	Sadness	-11	1.11649704	1	Joy	8	1.532669067	0	Anger	18	0.871963501	1	Joy	-16	0.649780273	0	Neutral	-18	1.449768066
0	US	Japanese	Human	Competitive	0.65	0	0	0	0	0	1	0	1	1	1	1	1	1	1	1	1	1	1	1	0	0	Joy	-40	3.905197144	0	Neutral	-42	3.970947266	0	Neutral	-37	1.267692566	0	Neutral	-47	2.803512573	0	Neutral	-49	1.102310181	0	Regret	-50	4.755828857
0	US	Japanese	Human	Competitive	0.7	0	0	0	0	1	0	1	1	1	1	1	1	1	1	1	1	1	1	1	0	0	Neutral	-42	2.931999207	0	Anger	-50	1.01599884	0	Joy	-50	1.132995605	0	Neutral	-50	0.783996582	0	Neutral	-50	0.583007813	1	Neutral	-1	0.782989502
0	US	Japanese	Human	Competitive	0.75	1	0	1	1	1	1	1	1	1	0	0	1	1	1	1	0	1	1	1	0	0	Neutral	17	3.188995361	1	Joy	-6	1.319946289	0	Joy	-24	6.411987305	1	Neutral	17	491.8029785	1	Neutral	29	0.684814453	1	Neutral	35	5.166015625
0	US	Japanese	Human	Competitive	0.75	0	0	1	1	1	0	1	1	0	0	1	1	1	1	1	1	1	1	1	1	0	Neutral	0	12.81069946	0	Neutral	-29	2.530197144	0	Sadness	26	1.753303528	1	Joy	26	0.983703613	1	Joy	30	1.081497192	1	Joy	-30	0.965713501
0	US	Japanese	Human	Competitive	0.8	1	1	1	1	1	1	0	0	1	0	1	0	1	1	1	1	1	1	1	1	0	Regret	40	3.527059555	1	Joy	-37	2.18586731	1	Joy	35	2.535942078	1	Joy	39	3.519042969	1	Joy	-47	3.335784912	1	Joy	-10	3.620880127
0	US	Japanese	Human	Competitive	0.95	1	0	1	1	1	1	1	1	1	1	1	1	1	1	1	1	1	1	1	1	0	Neutral	-29	3.585775375	1	Sadness	23	4.887702942	0	Sadness	-16	1.102493286	1	Joy	-15	1.952102661	1	Joy	35	1.202713013	1	Joy	38	0.799758911
0	US	Japanese	Human	Competitive	1	1	1	1	1	1	1	1	1	1	1	1	1	1	1	1	1	1	1	1	1	0	Neutral	50	8.353603363	1	Joy	50	1.710197449	1	Joy	50	1.827301025	1	Joy	50	1.140800476	1	Joy	50	1.044494629	1	Joy	50	1.158493042
0	US	Japanese	Human	Competitive	1	1	1	1	1	1	1	1	1	1	1	1	1	1	1	1	1	1	1	1	1	0	Sadness	-15	3.61700058	1	Joy	12	7.151000977	1	Joy	50	1.650001526	1	Joy	50	1.032997131	1	Joy	50	0.916992188	1	Joy	50	1.133010864
0	US	Japanese	Human	Competitive	1	1	1	1	1	1	1	1	1	1	1	1	1	1	1	1	1	1	1	1	1	0	Anger	-50	5.715593338	1	Anger	50	2.617301941	1	Anger	50	2.199874878	1	Anger	50	2.716072083	1	Joy	50	3.133132935	1	Joy	50	1.200393677
1	US	Caucasian	Agent	Competitive	0	0	0	0	0	0	0	0	0	0	0	0	0	0	0	0	0	0	0	0	0	0	Joy	-38	10.79953575	0	Regret	-45	6.733543396	0	Regret	21	1.982688904	0	Neutral	-33	0.899017334	0	Joy	26	6.265045166	0	Regret	-18	0.750930786
1	US	Caucasian	Agent	Competitive	0	0	0	0	0	0	0	0	0	0	0	0	0	0	0	0	0	0	0	0	0	0	Neutral	-45	1.589735031	0	Neutral	-50	2.222110748	0	Neutral	-50	1.50100708	0	Neutral	-50	1.364303589	0	Neutral	-50	1.45652771	0	Neutral	-50	1.08380127
1	US	Caucasian	Agent	Competitive	0	0	0	0	0	0	0	0	0	0	0	0	0	0	0	0	0	0	0	0	0	0	Anger	-50	4.320554733	0	Anger	-50	1.835208893	0	Sadness	-50	1.201698303	0	Sadness	-50	1.01738739	0	Sadness	-50	1.670272827	0	Neutral	-50	1.117446899
1	US	Caucasian	Agent	Competitive	0	0	0	0	0	0	0	0	0	0	0	0	0	0	0	0	0	0	0	0	0	0	Joy	10	6.04088974	0	Joy	-9	2.444755554	0	Joy	-22	1.147575378	0	Joy	-29	1.348068237	0	Joy	-32	1.648239136	0	Joy	-38	1.297790527
1	US	Caucasian	Agent	Competitive	0	0	0	0	0	0	0	0	0	0	0	0	0	0	0	0	0	0	0	0	0	0	Neutral	50	5.284114838	0	Neutral	-11	2.214992523	0	Neutral	-50	10.75004578	0	Neutral	-50	1.066436768	0	Neutral	-50	1.099884033	0	Neutral	-50	2.249938965
1	US	Caucasian	Agent	Competitive	0.05	1	0	0	0	0	0	0	0	0	0	0	0	0	0	0	0	0	0	0	0	0	Sadness	33	1.579900742	1	Neutral	46	1.31470108	0	Sadness	31	11.37360382	0	Sadness	38	1.814804077	0	Anger	27	2.504608154	0	Anger	-10	2.729293823
1	US	Caucasian	Agent	Competitive	0.05	0	0	0	0	0	0	0	0	0	0	0	0	0	0	0	0	0	0	0	1	0	Sadness	10	2.48233223	0	Sadness	-14	1.318706512	0	Sadness	-15	4.183959961	0	Sadness	-15	1.550834656	0	Sadness	-24	1.800491333	0	Sadness	-26	1.850830078
1	US	Caucasian	Agent	Competitive	0.05	0	0	0	0	1	0	0	0	0	0	0	0	0	0	0	0	0	0	0	0	0	Neutral	-20	10.31610107	0	Neutral	-28	2.21673584	0	Joy	-41	1.899803162	0	Joy	-38	1.183456421	0	Neutral	-44	1.133117676	1	Joy	-31	1.900238037
1	US	Caucasian	Agent	Competitive	0.05	1	0	0	0	0	0	0	0	0	0	0	0	0	0	0	0	0	0	0	0	0	Regret	-37	7.761878967	1	Joy	8	8.34703064	0	Neutral	-13	1.338867188	0	Neutral	-48	1.615951538	0	Neutral	-46	3.419250488	0	Neutral	-48	3.538787842
1	US	Caucasian	Agent	Competitive	0.05	1	0	0	0	0	0	0	0	0	0	0	0	0	0	0	0	0	0	0	0	0	Sadness	-50	2.399194717	1	Joy	-50	1.582622528	0	Neutral	-50	1.15914917	0	Neutral	-50	1.141304016	0	Neutral	-50	1.157569885	0	Neutral	-50	1.241592407
1	US	Caucasian	Agent	Competitive	0.05	0	1	0	0	0	0	0	0	0	0	0	0	0	0	0	0	0	0	0	0	0	Sadness	8	4.792385101	0	Anger	-24	4.073554993	1	Joy	-18	2.104576111	0	Joy	-23	2.721557617	0	Neutral	-34	1.770309448	0	Neutral	-36	3.372528076
1	US	Caucasian	Agent	Competitive	0.05	1	0	0	0	0	0	0	0	0	0	0	0	0	0	0	0	0	0	0	0	0	Sadness	-1	6.600284576	1	Anger	-1	2.732479095	0	Anger	-17	0.999580383	0	Anger	1	0.834129333	0	Neutral	-38	1.167297363	0	Neutral	-31	0.899475098
1	US	Caucasian	Agent	Competitive	0.05	1	0	0	0	0	0	0	0	0	0	0	0	0	0	0	0	0	0	0	0	0	Sadness	1	13.58040619	1	Joy	1	8.117973328	0	Neutral	-16	4.493515015	0	Neutral	-27	1.366546631	0	Neutral	-47	1.741577148	0	Neutral	50	1.352478027
1	US	Caucasian	Agent	Competitive	0.1	1	1	0	0	0	0	0	0	0	0	0	0	0	0	0	0	0	0	0	0	0	Neutral	-4	0.400001526	1	Joy	-28	0.299999237	1	Neutral	-3	0.599998474	0		0	0	0		0	0	0		0	0
1	US	Caucasian	Agent	Competitive	0.1	0	0	1	0	0	0	1	0	0	0	0	0	0	0	0	0	0	0	0	0	0	Joy	-22	2.230709076	0	Joy	-30	1.914432526	0	Sadness	-34	1.231834412	1	Joy	-14	0.681610107	0	Joy	-28	1.014968872	0	Joy	-24	1.014968872
1	US	Caucasian	Agent	Competitive	0.1	1	0	0	0	0	0	0	0	0	0	0	1	0	0	0	0	0	0	0	0	0	Sadness	-11	2	1	Joy	-17	1.899997711	0	Neutral	-21	2.5	0	Neutral	-11	0.699996948	0	Neutral	-15	2.800003052	0	Neutral	-24	2.899993896
1	US	Caucasian	Agent	Competitive	0.1	1	0	0	0	1	0	0	0	0	0	0	0	0	0	0	0	0	0	0	0	0	Sadness	-33	1.373497009	1	Neutral	-24	0.904998779	0	Neutral	-50	0.938903809	0	Neutral	-44	0.904602051	0	Sadness	-50	0.60269165	1	Joy	-50	0.921707153
1	US	Caucasian	Agent	Competitive	0.1	1	0	0	0	0	1	0	0	0	0	0	0	0	0	0	0	0	0	0	0	0	Neutral	30	27.40089989	1	Joy	24	9.833457947	0	Neutral	-20	4.333068848	0	Joy	-19	2.799118042	0	Neutral	-35	1.74961853	0	Regret	-45	1.18409729
1	US	Caucasian	Agent	Competitive	0.1	0	0	0	0	0	0	0	0	0	0	0	0	1	1	0	0	0	0	0	0	0	Neutral	-46	6.333000183	0	Neutral	-50	2.39799881	0	Joy	-49	1.600997925	0	Sadness	-27	1.017997742	0	Neutral	-50	1.033004761	0	Neutral	-50	0.899002075
1	US	Caucasian	Agent	Competitive	0.1	0	0	1	0	0	0	0	0	0	0	0	0	0	0	0	0	0	0	1	0	0	Neutral	35	5.763999939	0	Anger	-46	6.748001099	0	Regret	-50	1.033004761	1	Joy	-19	0.814987183	0	Neutral	-28	1.833999634	0	Neutral	-28	0.817001343
1	US	Caucasian	Agent	Competitive	0.1	0	1	0	0	0	1	0	0	0	0	0	0	0	0	0	0	0	0	0	0	0	Neutral	-24	31.94715881	0	Regret	-33	1.366546631	1	Joy	-34	1.134063721	0	Neutral	-34	3.44934082	0	Neutral	1	1.998855591	0	Regret	-35	1.482299805
1	US	Caucasian	Agent	Competitive	0.15	0	0	1	0	1	0	0	0	0	0	1	0	0	0	0	0	0	0	0	0	0	Neutral	14	17.55384827	0	Neutral	11	3.494354248	0	Neutral	-1	4.413146973	1	Joy	-1	3.644104004	0	Anger	0	1.387145996	1	Joy	-1	1.78918457
1	US	Caucasian	Agent	Competitive	0.15	0	1	0	0	0	0	0	0	0	0	0	0	0	0	1	0	0	0	0	1	0	Joy	-28	3.275543213	0	Neutral	-30	2.412124634	1	Joy	-26	2.479949951	0	Neutral	14	1.731765747	0	Neutral	-33	2.195770264	0	Neutral	-19	1.647766113
1	US	Caucasian	Agent	Competitive	0.2	1	0	1	0	0	0	0	0	1	0	0	0	0	0	0	0	1	0	0	0	0	Neutral	21	2.199998856	1	Joy	21	1.899997711	0	Sadness	48	1.400001526	1	Joy	29	1.299995422	0	Joy	27	2	0	Joy	-32	1.400009155
1	US	Caucasian	Agent	Competitive	0.2	1	1	0	0	0	0	0	0	0	0	0	0	0	0	1	0	0	1	0	0	0	Anger	20	8.134227753	1	Joy	-24	1.817169189	1	Joy	-42	1.415710449	0	Neutral	-36	1.300292969	0	Neutral	-45	1.766464233	0	Neutral	-48	1.532531738
1	US	Caucasian	Agent	Competitive	0.3	1	1	1	1	1	1	0	0	0	0	0	0	0	0	0	0	0	0	0	0	0	Sadness	-50	21.11679649	1	Joy	-50	3.000083923	1	Joy	-50	2.500289917	1	Joy	-50	1.101348877	1	Joy	-50	2.199783325	1	Joy	-50	0.799942017
1	US	Caucasian	Agent	Competitive	0.35	1	0	0	1	0	1	0	0	1	1	0	0	1	0	0	1	0	0	0	0	0	Anger	-32	7.708000183	1	Joy	-35	1.979000092	0	Neutral	0	12.60399628	0	Anger	20	54.69000244	1	Joy	24	1.354980469	0	Sadness	-21	1.250976563
1	US	Caucasian	Agent	Competitive	0.45	1	0	0	1	0	0	1	1	1	0	0	1	0	0	1	0	0	0	1	1	0	Neutral	-6	3.548894882	1	Joy	6	24.99449921	0	Neutral	6	2.454841614	0	Regret	-12	1.433685303	1	Joy	-5	1.433258057	0	Neutral	15	1.866485596
1	US	Caucasian	Agent	Competitive	0.5	1	0	0	1	0	1	0	0	1	0	1	1	0	0	1	1	0	1	0	1	0	Sadness	30	1.833797455	1	Joy	14	2.666427612	0	Neutral	-41	1.279815674	0	Regret	-17	1.026565552	1	Joy	21	4.833816528	0	Regret	-23	0.712875366
1	US	Caucasian	Agent	Competitive	0.55	0	1	1	0	0	1	1	1	0	1	1	1	0	1	0	0	1	0	0	1	0	Joy	32	10.18587494	0	Neutral	28	1.603797913	1	Joy	28	8.000808716	1	Joy	39	1.425888062	0	Joy	30	36.79403687	0	Joy	30	5.576202393
1	US	Caucasian	Agent	Competitive	0.55	0	1	0	0	1	1	1	0	1	1	1	0	1	1	1	0	0	0	0	1	0	Joy	31	3.579229355	0	Neutral	-21	1.505039215	1	Sadness	32	1.337425232	0	Anger	36	7.442405701	0	Anger	9	1.321304321	1	Neutral	24	1.35446167
1	US	Caucasian	Agent	Competitive	0.55	1	1	1	0	1	0	1	0	0	1	0	0	1	0	1	1	1	0	0	1	0	Anger	40	4.32635498	1	Joy	46	3.369857788	1	Joy	48	2.089050293	1	Joy	-44	0.936737061	0	Anger	46	1.487365723	1	Joy	-6	1.269317627
1	US	Caucasian	Agent	Competitive	0.6	1	1	1	1	1	1	1	1	1	0	1	1	0	0	0	0	0	0	1	0	0	Joy	13	1.199998856	1	Joy	27	5.299995422	1	Sadness	16	1.599998474	1	Joy	28	5.299995422	1	Joy	32	3.300003052	1	Joy	31	1.800003052
1	US	Caucasian	Agent	Competitive	0.6	1	0	1	1	0	1	0	0	1	1	1	1	1	0	1	1	0	0	1	0	0	Neutral	46	7.708408356	1	Joy	20	1.879638672	0	Anger	30	2.002937317	1	Joy	41	1.777801514	1	Sadness	45	1.555328369	0	Joy	49	1.202697754
1	US	Caucasian	Agent	Competitive	0.65	1	0	1	1	0	1	1	1	0	0	1	0	1	1	1	1	0	1	0	1	0	Sadness	29	8.699998856	1	Neutral	24	1.200004578	0	Neutral	33	2.300003052	1	Joy	15	0.600006104	1	Sadness	29	0.800003052	0	Joy	24	3.5
1	US	Caucasian	Agent	Competitive	0.7	1	0	0	0	1	1	1	1	1	1	1	1	0	0	1	1	1	1	1	0	0	Sadness	-1	3.149000168	1	Joy	1	2.28099823	0	Joy	-1	1.117004395	0	Joy	0	1.118995667	0	Sadness	-1	0.867996216	1	Joy	-1	1.115005493
1	US	Caucasian	Agent	Competitive	0.8	1	0	1	0	0	1	1	1	1	1	1	1	1	1	1	1	1	1	1	0	0	Anger	-50	5.649997711	1	Neutral	0	1.566001892	0	Anger	30	1.631996155	1	Neutral	-50	2.416999817	0	Neutral	30	1.366989136	0	Anger	12	1.016998291
1	US	Caucasian	Agent	Competitive	0.9	1	0	1	1	1	1	1	1	1	1	1	1	1	1	1	1	1	1	0	1	0	Sadness	33	4.0832901	1	Sadness	50	2.583343506	0	Sadness	50	2.166595459	1	Joy	50	1.817047119	1	Joy	50	1.399490356	1	Joy	50	1.052246094
1	US	Caucasian	Agent	Competitive	0.9	1	1	0	1	1	1	1	1	1	1	1	1	1	1	1	1	1	1	1	0	0	Sadness	-2	4.932945251	1	Joy	-21	3.015270233	1	Neutral	-24	1.100097656	0	Sadness	4	5.233505249	1	Joy	3	1.00012207	1	Joy	10	0.666046143
1	US	Caucasian	Agent	Competitive	0.95	1	1	0	1	1	1	1	1	1	1	1	1	1	1	1	1	1	1	1	1	0	Regret	28	3.059028625	1	Joy	-15	1.096477509	1	Regret	3	1.582122803	0	Neutral	6	0.677337646	1	Neutral	30	0.412567139	1	Joy	6	0.411331177
1	US	Caucasian	Agent	Competitive	1	1	1	1	1	1	1	1	1	1	1	1	1	1	1	1	1	1	1	1	1	0	Regret	-7	2.219890594	1	Joy	16	1.515129089	1	Joy	25	1.215324402	1	Joy	17	2.065490723	1	Joy	14	3.096588135	1	Joy	2	1.536468506
1	US	Caucasian	Human	Competitive	0	0	0	0	0	0	0	0	0	0	0	0	0	0	0	0	0	0	0	0	0	0	Joy	-14	12.35428238	0	Joy	-27	6.622169495	0	Joy	-34	2.543640137	0	Joy	-47	2.526824951	0	Joy	-50	1.416549683	0	Joy	-50	1.002731323
1	US	Caucasian	Human	Competitive	0.05	1	0	0	0	0	0	0	0	0	0	0	0	0	0	0	0	0	0	0	0	0	Anger	-49	0.700000763	1	Neutral	-39	2.099998474	0	Neutral	-34	6	0	Joy	-25	0.599990845	0	Sadness	-29	0.699996948	0	Joy	-40	0.5
1	US	Caucasian	Human	Competitive	0.05	1	0	0	0	0	0	0	0	0	0	0	0	0	0	0	0	0	0	0	0	0	Regret	-50	2.100000381	1	Joy	-50	1.700000763	0	Neutral	-50	1.599998474	0	Neutral	-50	1	0	Neutral	-50	0.900001526	0	Neutral	-50	1.100006104
1	US	Caucasian	Human	Competitive	0.05	1	0	0	0	0	0	0	0	0	0	0	0	0	0	0	0	0	0	0	0	0	Sadness	7	14.48791504	1	Regret	7	5.635345459	0	Regret	7	9.219696045	0		0	0	0		0	0	0		0	0
1	US	Caucasian	Human	Competitive	0.05	0	0	0	0	0	0	0	0	0	0	0	0	0	0	0	1	0	0	0	0	0	Joy	-17	8.529445648	0	Joy	-42	2.965332031	0	Joy	-50	1.315078735	0	Joy	-50	1.21635437	0	Joy	-50	1.116287231	0	Joy	-50	1.781219482
1	US	Caucasian	Human	Competitive	0.05	1	0	0	0	0	0	0	0	0	0	0	0	0	0	0	0	0	0	0	0	0	Anger	-50	11.18000031	1	Neutral	-50	2.925003052	0	Joy	-49	1.119003296	0	Regret	-47	1.003997803	0	Neutral	-38	1.353988647	0	Regret	48	0.668991089
1	US	Caucasian	Human	Competitive	0.05	0	1	0	0	0	0	0	0	0	0	0	0	0	0	0	0	0	0	0	0	0	Neutral	-50	3.232299805	0	Regret	-50	2.548690796	1	Joy	-50	2.016036987	0	Neutral	-50	5.34803009	0	Neutral	-50	1.232284546	0	Neutral	50	2.082702637
1	US	Caucasian	Human	Competitive	0.05	0	0	1	0	0	0	0	0	0	0	0	0	0	0	0	0	0	0	0	0	0	Joy	-39	2.82226944	0	Neutral	-9	1.760696411	0	Anger	-50	1.561439514	1	Joy	-25	1.535110474	0	Joy	-25	1.213760376	0	Neutral	-12	1.310958862
1	US	Caucasian	Human	Competitive	0.05	1	0	0	0	0	0	0	0	0	0	0	0	0	0	0	0	0	0	0	0	0	Sadness	-50	5.32667923	1	Joy	-50	1.053035736	0	Neutral	-50	2.429382324	0	Neutral	-50	1.05279541	0	Neutral	-50	1.262695313	0	Neutral	-50	1.154098511
1	US	Caucasian	Human	Competitive	0.1	1	0	0	0	1	0	0	0	0	0	0	0	0	0	0	0	0	0	0	0	0	Sadness	-42	1.200521469	1	Neutral	6	3.917419434	0	Neutral	7	2.601219177	0	Joy	18	10.55145264	0	Sadness	-21	3.449508667	1	Joy	-17	0.667221069
1	US	Caucasian	Human	Competitive	0.1	0	0	0	1	0	0	0	0	0	0	0	0	0	0	0	1	0	0	0	0	0	Neutral	-50	9.046588898	0	Neutral	-50	2.664306641	0	Neutral	-50	1.625259399	0	Sadness	-24	3.406707764	1	Joy	-28	0.857635498	0	Neutral	-46	1.624267578
1	US	Caucasian	Human	Competitive	0.1	0	0	1	0	0	0	0	0	0	0	0	0	0	0	0	0	1	0	0	0	0	Joy	22	2.382839203	0	Joy	31	20.75087738	0	Anger	40	1.100463867	1	Joy	37	1.749740601	0	Joy	32	1.184082031	0	Joy	31	0.967437744
1	US	Caucasian	Human	Competitive	0.15	1	0	0	0	1	0	0	0	1	0	0	0	0	0	0	0	0	0	0	0	0	Regret	-40	4.54094696	1	Joy	-39	5.87046814	0	Neutral	-42	5.982498169	0	Neutral	-43	3.269729614	0	Neutral	-50	2.419616699	1	Joy	-50	2.517211914
1	US	Caucasian	Human	Competitive	0.15	0	1	1	1	0	0	0	0	0	0	0	0	0	0	0	0	0	0	0	0	0	Neutral	25	16.75656891	0	Anger	5	9.239349365	1	Neutral	9	8.245849609	1	Joy	4	1.819824219	1	Joy	17	1.32182312	0	Neutral	25	1.411834717
1	US	Caucasian	Human	Competitive	0.15	1	0	1	0	0	1	0	0	0	0	0	0	0	0	0	0	0	0	0	0	0	Anger	-50	5.551925659	1	Regret	1	7.919197083	0	Sadness	-23	10.41673279	1	Joy	-44	1.64630127	0	Joy	-35	1.565307617	0	Sadness	-30	2.702316284
1	US	Caucasian	Human	Competitive	0.15	1	0	1	0	0	1	0	0	0	0	0	0	0	0	0	0	0	0	0	0	0	Anger	-29	7.097991943	1	Joy	37	2.215724945	0	Anger	-39	1.916061401	1	Joy	-37	2.982376099	0	Neutral	4	2.382415771	0	Regret	-50	1.332748413
1	US	Caucasian	Human	Competitive	0.15	1	0	0	1	1	0	0	0	0	0	0	0	0	0	0	0	0	0	0	0	0	Neutral	-50	3.299999237	1	Joy	-1	7.967002869	0	Joy	-50	3.749000549	0	Neutral	-50	1.932998657	1	Neutral	-50	1.584014893	1	Joy	-50	1.033004761
1	US	Caucasian	Human	Competitive	0.2	1	1	1	1	0	0	0	0	0	0	0	0	0	0	0	0	0	0	0	0	0	Neutral	44	4.069755554	1	Neutral	30	2.15537262	1	Regret	33	18.3093338	1	Anger	42	4.516967773	1	Neutral	35	9.687240601	0		0	0
1	US	Caucasian	Human	Competitive	0.2	1	0	0	0	1	0	0	0	1	0	0	0	1	0	0	0	0	0	0	0	0	Sadness	-40	4.565792084	1	Joy	-7	1.782188416	0	Neutral	12	1.016960144	0	Neutral	-23	1.767196655	0	Anger	-50	1.71736145	1	Joy	-34	1.066894531
1	US	Caucasian	Human	Competitive	0.25	1	1	1	1	1	0	0	0	0	0	0	0	0	0	0	0	0	0	0	0	0	Neutral	37	0.724998474	1	Neutral	36	1.800003052	1	Neutral	29	2.400009155	1	Neutral	30	17.63198853	1	Neutral	33	9.400024414	0		0	0
1	US	Caucasian	Human	Competitive	0.25	1	0	0	1	0	0	0	0	1	0	0	0	0	0	0	0	1	1	0	0	0	Anger	-33	6.547363281	1	Joy	32	4.268180847	0	Neutral	-33	11.70591736	0	Regret	-20	3.625640869	1	Joy	37	1.337371826	0	Joy	-29	1.503051758
1	US	Caucasian	Human	Competitive	0.3	1	0	0	1	0	0	0	1	0	0	0	0	0	0	0	1	0	0	1	1	0	Neutral	-3	1.300001144	1	Neutral	4	6.099998474	0	Neutral	-3	0.399993896	0	Neutral	-5	0.800003052	1	Neutral	-7	1.599998474	0	Neutral	-2	4.899993896
1	US	Caucasian	Human	Competitive	0.3	0	0	0	0	0	0	0	0	0	0	0	1	0	0	1	1	1	1	1	0	0	Sadness	-35	1.61596489	0	Anger	-35	1.432956696	0	Anger	-38	0.698646545	0	Anger	-42	0.883323669	0	Anger	-50	0.665924072	0	Neutral	-50	0.549468994
1	US	Caucasian	Human	Competitive	0.3	1	0	1	0	0	1	0	0	1	0	1	0	0	1	0	0	0	0	0	0	0	Anger	-11	2.75166893	1	Joy	4	4.683101654	0	Neutral	-21	2.76574707	1	Joy	-39	1.089157104	0	Neutral	26	1.517166138	0	Sadness	-24	2.583374023
1	US	Caucasian	Human	Competitive	0.35	1	1	0	1	0	0	0	1	0	0	0	1	1	0	0	1	0	0	0	0	0	Sadness	3	5.174736023	1	Joy	-46	4.941291809	1	Joy	-37	1.315391541	0	Anger	16	5.174285889	1	Joy	29	2.962753296	0	Neutral	26	0.9974823
1	US	Caucasian	Human	Competitive	0.4	1	1	1	1	1	0	1	1	0	1	0	0	0	0	0	0	0	0	0	0	0	Joy	12	4.923927307	1	Joy	48	6.924369812	1	Neutral	16	3.899261475	1	Sadness	26	1.374923706	1	Sadness	-48	19.94044495	1	Neutral	31	2.902587891
1	US	Caucasian	Human	Competitive	0.4	0	0	0	0	1	1	0	0	1	0	0	0	1	1	1	0	1	0	1	0	0	Neutral	36	10.09999847	0	Neutral	21	2.900001526	0	Neutral	39	11.79999542	0	Sadness	40	3.000015259	0	Regret	41	1.300003052	1	Anger	45	1
1	US	Caucasian	Human	Competitive	0.45	0	1	0	1	1	1	0	0	0	1	0	0	1	1	1	1	0	0	0	0	0	Neutral	0	6.901473999	0	Regret	50	1.850219727	1	Joy	1	0.884414673	0	Regret	0	2.45149231	1	Neutral	23	5.933853149	1	Neutral	4	4.450531006
1	US	Caucasian	Human	Competitive	0.5	1	0	0	1	1	0	1	1	0	0	1	0	1	0	1	0	1	0	1	0	0	Sadness	-28	4.251995087	1	Regret	-13	2.601402283	0	Neutral	-20	2.43409729	0	Joy	5	3.83984375	1	Joy	-16	1.61756897	1	Regret	-13	3.817825317
1	US	Caucasian	Human	Competitive	0.5	1	0	1	0	1	0	1	0	1	0	1	0	1	0	0	1	1	0	0	1	0	Neutral	43	7.300003052	1	Joy	-26	5.5	0	Anger	31	1.300003052	1	Joy	-16	1.199996948	0	Regret	19	8.699996948	1	Joy	-16	0.799987793
1	US	Caucasian	Human	Competitive	0.55	1	0	1	1	0	0	1	1	0	1	0	1	0	1	0	1	0	1	0	1	0	Neutral	-39	11.19300079	1	Regret	34	10.48300171	0	Joy	50	5.015991211	1	Joy	50	1.70199585	1	Sadness	-50	6.106002808	0	Joy	50	1.085021973
1	US	Caucasian	Human	Competitive	0.55	1	1	1	0	1	0	1	1	1	1	0	0	1	0	1	0	1	0	0	0	0	Anger	-41	1.830999374	1	Joy	2	1.481998444	1	Joy	-30	1.830993652	1	Neutral	-25	0.899002075	0	Regret	-21	1.031997681	1	Regret	25	1.031997681
1	US	Caucasian	Human	Competitive	0.55	1	0	1	1	1	1	0	1	1	0	0	1	0	0	1	1	0	1	0	0	0	Joy	50	2.216308594	1	Joy	18	5.347808838	0	Anger	28	12.26530457	1	Neutral	34	1.098724365	1	Anger	-3	1.183227539	1	Neutral	43	1.31652832
1	US	Caucasian	Human	Competitive	0.55	1	0	1	1	1	0	1	1	0	0	0	0	0	1	1	1	0	0	1	1	0	Neutral	46	3.200000763	1	Neutral	-44	1.099998474	0	Neutral	-30	1.199996948	1	Neutral	33	1.099990845	1	Sadness	35	2.5	1	Anger	-42	13.59999084
1	US	Caucasian	Human	Competitive	0.6	1	0	1	1	0	0	1	1	1	1	1	1	0	0	1	0	1	1	0	0	0	Neutral	24	1.751586914	1	Joy	40	1.651672363	0	Joy	39	3.704147339	1	Neutral	23	1.20135498	1	Joy	31	0.876266479	0	Anger	29	3.795394897
1	US	Caucasian	Human	Competitive	0.6	1	1	1	1	1	1	1	1	1	1	0	0	0	1	0	0	0	1	0	0	0	Sadness	-15	7.799999237	1	Joy	-24	5.400001526	1	Joy	-17	8.099998474	1	Joy	-17	1.199996948	1	Joy	-24	0.799987793	1	Neutral	-23	1.200012207
1	US	Caucasian	Human	Competitive	0.75	1	0	0	1	1	1	0	1	1	0	0	1	1	1	1	1	1	1	1	1	0	Sadness	13	12.16432381	1	Joy	22	1.183364868	0	Neutral	20	2.865776062	0	Sadness	20	0.6326828	1	Joy	33	2.179992676	1	Joy	30	1.766265869
1	US	Caucasian	Human	Competitive	0.75	1	1	0	1	0	0	1	1	1	0	1	1	1	1	1	1	1	1	0	1	0	Joy	50	3.077489853	1	Joy	-49	1.213066101	1	Sadness	50	1.597496033	0	Anger	-50	0.897865295	1	Joy	-50	1.565933228	0	Joy	50	0.782089233
1	US	Caucasian	Human	Competitive	0.8	1	0	0	1	1	1	1	1	1	1	1	1	0	1	1	1	1	1	1	0	0	Sadness	-38	1.869480133	1	Joy	-3	2.086746216	0	Neutral	-25	2.989532471	0	Sadness	21	2.187744141	1	Joy	21	0.868087769	1	Joy	35	1.035202026
0	US	Japanese	Agent	Cooperative	0	0	0	0	0	0	0	0	0	0	0	0	0	0	0	0	0	0	0	0	0	0	Neutral	-50	4.893699646	0	Neutral	-50	4.943344116	0	Neutral	-50	3.872573853	0	Neutral	-50	3.340164185	0	Neutral	-50	1.486679077	0	Neutral	-50	1.837997437
0	US	Japanese	Agent	Cooperative	0	0	0	0	0	0	0	0	0	0	0	0	0	0	0	0	0	0	0	0	0	0	Joy	-48	5.36700058	0	Joy	-50	2.200004578	0	Joy	-50	1.400001526	0	Joy	-50	2.333999634	0	Joy	-49	8.632995605	0	Joy	-50	1.283996582
0	US	Japanese	Agent	Cooperative	0	0	0	0	0	0	0	0	0	0	0	0	0	0	0	0	0	0	0	0	0	0	Sadness	-33	8.900999069	0	Neutral	-50	2.617759705	0	Neutral	-50	1.532295227	0	Neutral	-50	1.418029785	0	Neutral	-50	1.199081421	0	Neutral	-50	1.184631348
0	US	Japanese	Agent	Cooperative	0	0	0	0	0	0	0	0	0	0	0	0	0	0	0	0	0	0	0	0	0	0	Joy	45	4.388866425	0	Joy	-33	2.202514648	0	Joy	-37	0.550682068	0	Joy	34	2.634788513	0	Joy	-22	2.40234375	0	Joy	32	0.768081665
0	US	Japanese	Agent	Cooperative	0	0	0	0	0	0	0	0	0	0	0	0	0	0	0	0	0	0	0	0	0	0	Neutral	-1	3.127574921	0	Neutral	-49	6.472991943	0	Neutral	-50	1.003463745	0	Neutral	-50	0.837661743	0	Neutral	-50	1.17074585	0	Neutral	-50	1.27204895
0	US	Japanese	Agent	Cooperative	0	0	0	0	0	0	0	0	0	0	0	0	0	0	0	0	0	0	0	0	0	0	Neutral	-50	12.0148735	0	Neutral	-50	9.634757996	0	Neutral	-50	5.536056519	0	Neutral	-50	1.84992981	0	Neutral	-50	2.498886108	0	Neutral	-50	5.134841919
0	US	Japanese	Agent	Cooperative	0	0	0	0	0	0	0	0	0	0	0	0	0	0	0	0	0	0	0	0	0	0	Neutral	-17	3.232999802	0	Neutral	-35	3.065002441	0	Neutral	-38	1.032997131	0	Neutral	-41	0.699996948	0	Neutral	-44	0.798995972	0	Neutral	-44	0.999008179
0	US	Japanese	Agent	Cooperative	0.05	1	0	0	0	0	0	0	0	0	0	0	0	0	0	0	0	0	0	0	0	0	Neutral	-50	5.68453598	1	Neutral	-25	6.44865036	0	Neutral	-31	1.156898499	0	Neutral	-39	12.65918732	0	Neutral	-50	1.473220825	0	Neutral	-50	3.999267578
0	US	Japanese	Agent	Cooperative	0.05	0	0	1	0	0	0	0	0	0	0	0	0	0	0	0	0	0	0	0	0	0	Neutral	50	2.543001175	0	Neutral	-31	2.475006104	0	Regret	-50	1.940002441	1	Joy	50	1.364006042	0	Neutral	-48	1.835006714	0	Neutral	-50	1.279006958
0	US	Japanese	Agent	Cooperative	0.05	1	0	0	0	0	0	0	0	0	0	0	0	0	0	0	0	0	0	0	0	0	Joy	34	2.430435181	1	Joy	-19	2.430130005	0	Neutral	23	4.136177063	0	Neutral	-50	7.851737976	0	Neutral	-50	1.200897217	0	Neutral	-50	0.574172974
0	US	Japanese	Agent	Cooperative	0.05	1	0	0	0	0	0	0	0	0	0	0	0	0	0	0	0	0	0	0	0	0	Sadness	-15	1.827960968	1	Neutral	-15	1.218593597	0	Neutral	-21	0.917663574	0	Neutral	-36	0.82988739	0	Neutral	-33	0.72883606	0	Neutral	-34	1.017196655
0	US	Japanese	Agent	Cooperative	0.1	0	0	0	1	0	1	0	0	0	0	0	0	0	0	0	0	0	0	0	0	0	Neutral	-37	3.538219452	0	Neutral	-28	4.170272827	0	Neutral	-38	2.184875488	0	Neutral	-50	2.185470581	1	Joy	-12	1.968429565	0	Sadness	-21	0.884750366
0	US	Japanese	Agent	Cooperative	0.15	1	1	1	0	0	0	0	0	0	0	0	0	0	0	0	0	0	0	0	0	0	Joy	21	4	1	Sadness	16	20.70001221	1	Sadness	20	5.200012207	0		0	0	0		0	0	0		0	0
0	US	Japanese	Agent	Cooperative	0.35	1	1	1	1	1	1	1	0	0	0	0	0	0	0	0	0	0	0	0	0	0	Anger	-26	1.665874481	1	Joy	28	1.233745575	1	Joy	42	0.734321594	1	Joy	30	0.782867432	1	Joy	50	0.765609741	1	Joy	50	0.43359375
0	US	Japanese	Agent	Cooperative	0.35	0	0	0	1	0	0	0	0	0	0	0	1	0	0	1	0	1	1	1	1	0	Joy	7	4.032592773	0	Neutral	1	4.616333008	0	Regret	-50	11.47224426	0	Anger	-50	1.367141724	1	Joy	1	10.46305847	0	Sadness	3	3.835189819
0	US	Japanese	Agent	Cooperative	0.35	0	0	1	0	0	0	1	0	1	0	0	0	1	0	1	0	1	1	0	0	0	Joy	24	8.516082764	0	Joy	-3	12.96617126	0	Neutral	4	4.733123779	1	Joy	13	5.466491699	0	Joy	-20	10.04930115	0	Joy	-1	5.682800293
0	US	Japanese	Agent	Cooperative	0.5	1	1	0	0	1	1	1	0	1	0	1	1	1	0	1	0	0	0	0	0	0	Joy	33	4.900001526	1	Sadness	29	11.90000153	1	Anger	35	6.899993896	0	Regret	33	5.199996948	0	Sadness	34	5.600006104	1	Neutral	24	6.099975586
0	US	Japanese	Agent	Cooperative	0.5	0	1	1	0	0	1	1	1	1	1	1	1	0	1	0	0	0	0	0	0	0	Joy	43	8.430000305	0	Anger	-34	12.7140007	1	Joy	47	7	1	Sadness	35	2.5	0	Joy	-48	3.100006104	0	Anger	49	3.919998169
0	US	Japanese	Agent	Cooperative	0.6	1	1	0	1	1	0	0	1	1	1	0	0	1	1	0	0	0	1	1	1	0	Anger	39	9.295043945	1	Joy	43	3.193519592	1	Joy	31	1.446174622	0	Sadness	50	4.067886353	1	Neutral	50	0.807144165	1	Neutral	16	2.185668945
0	US	Japanese	Agent	Cooperative	0.6	1	0	1	1	0	0	1	1	1	0	1	1	1	0	0	0	1	1	1	0	0	Joy	20	7.555400848	1	Anger	-17	2.456802368	0	Neutral	-27	1.370796204	1	Neutral	1	2.842208862	1	Joy	21	1.437194824	0	Neutral	12	7.421096802
0	US	Japanese	Agent	Cooperative	0.65	0	1	0	0	0	1	1	1	1	1	1	1	1	1	0	0	1	1	1	0	0	Sadness	5	5.368000031	0	Regret	11	0.794002533	1	Regret	7	1.282997131	0	Regret	6	1.266998291	0	Regret	7	1.343002319	0	Regret	8	0.969985962
0	US	Japanese	Agent	Cooperative	0.65	1	1	0	0	1	1	1	1	0	0	0	1	1	1	1	1	0	0	1	1	0	Sadness	50	7.248214722	1	Joy	2	5.032196045	1	Joy	-47	1.431182861	0	Joy	2	2.483383179	0	Regret	3	1.199630737	1	Joy	3	1.333007813
0	US	Japanese	Agent	Cooperative	0.65	1	1	0	1	1	1	0	1	0	1	1	0	1	0	1	1	1	1	0	0	0	Neutral	-19	3.299999237	1	Neutral	12	9.699996948	1	Neutral	22	2.5	0	Neutral	27	2.099975586	1	Neutral	25	1.399993896	1	Neutral	21	21.20001221
0	US	Japanese	Agent	Cooperative	0.65	0	0	1	1	1	1	1	0	1	1	1	1	0	1	1	1	1	0	0	0	0	Neutral	-5	6.861240387	0	Neutral	9	3.378761292	0	Anger	26	1.798400879	1	Joy	28	1.665084839	1	Joy	39	1.765136719	1	Joy	0	1.066940308
0	US	Japanese	Agent	Cooperative	0.65	1	1	1	1	1	1	0	1	0	0	1	0	1	1	1	0	1	0	1	0	0	Sadness	10	1.614875793	1	Joy	-5	0.767158508	1	Neutral	11	3.967445374	1	Neutral	-2	2.449905396	1	Neutral	-3	1.878143311	1	Neutral	12	1.55065918
0	US	Japanese	Agent	Cooperative	0.7	1	0	1	0	1	1	0	1	1	1	1	1	1	1	1	1	1	0	0	0	0	Joy	25	3.658630371	1	Neutral	27	3.908195496	0	Joy	25	1.496604919	1	Joy	26	0.89781189	0	Neutral	18	3.508132935	1	Joy	25	1.247940063
0	US	Japanese	Agent	Cooperative	0.75	1	1	1	0	0	1	1	1	0	1	1	1	1	1	1	0	0	1	1	1	0	Anger	41	1.249749184	1	Sadness	23	0.834072113	1	Regret	23	0.834041595	1	Anger	27	0.423019409	0	Sadness	18	0.417045593	0	Sadness	37	0.833892822
0	US	Japanese	Agent	Cooperative	0.75	1	0	1	0	1	0	1	1	0	1	1	1	1	0	1	1	1	1	1	1	0	Anger	2	9.6641922	1	Joy	41	15.22325134	0	Anger	7	5.313354492	1	Sadness	-16	3.255889893	0	Anger	-15	5.249572754	1	Joy	1	5.039001465
0	US	Japanese	Agent	Cooperative	0.8	1	1	1	1	0	0	0	0	1	1	1	1	1	1	1	1	1	1	1	1	0	Regret	-4	9.754505157	1	Neutral	16	3.18056488	1	Joy	37	1.331573486	1	Joy	39	0.798843384	1	Joy	22	1.114822388	0	Neutral	21	1.182495117
0	US	Japanese	Agent	Cooperative	0.95	1	1	1	1	1	1	1	1	1	1	1	1	1	1	1	1	1	1	1	0	0	Anger	24	1.749763489	1	Joy	27	1.765823364	1	Joy	26	1.233596802	1	Joy	25	1.084030151	1	Joy	44	1.199874878	1	Joy	36	0.882965088
0	US	Japanese	Agent	Cooperative	0.95	1	0	1	1	1	1	1	1	1	1	1	1	1	1	1	1	1	1	1	1	0	Anger	-1	3.514673233	1	Joy	4	3.033546448	0	Sadness	-12	4.917114258	1	Neutral	14	2.799545288	1	Joy	19	1.450561523	1	Neutral	30	1.332168579
0	US	Japanese	Agent	Cooperative	1	1	1	1	1	1	1	1	1	1	1	1	1	1	1	1	1	1	1	1	1	0	Sadness	26	2.200393677	1	Joy	33	1.425888062	1	Joy	27	1.599845886	1	Joy	27	1.425521851	1	Joy	22	1.275131226	1	Joy	30	1.849838257
0	US	Japanese	Agent	Cooperative	1	1	1	1	1	1	1	1	1	1	1	1	1	1	1	1	1	1	1	1	1	0	Anger	23	2.124187469	1	Joy	39	3.14515686	1	Joy	37	2.910995483	1	Joy	43	3.062591553	1	Joy	42	9.853515625	1	Joy	18	11.72692871
0	US	Japanese	Agent	Cooperative	1	1	1	1	1	1	1	1	1	1	1	1	1	1	1	1	1	1	1	1	1	0	Sadness	25	2.771009445	1	Joy	33	1.365665436	1	Joy	41	0.936393738	1	Joy	47	0.810951233	1	Joy	36	0.768875122	1	Joy	48	0.899780273
0	US	Japanese	Human	Cooperative	0	0	0	0	0	0	0	0	0	0	0	0	0	0	0	0	0	0	0	0	0	0	Neutral	-50	6.151102066	0	Neutral	-50	1.420295715	0	Neutral	-50	1.871902466	0	Neutral	-50	1.704704285	0	Neutral	-50	0.886001587	0	Neutral	-50	1.337097168
0	US	Japanese	Human	Cooperative	0	0	0	0	0	0	0	0	0	0	0	0	0	0	0	0	0	0	0	0	0	0	Anger	47	0.865299225	0	Anger	40	0.781517029	0	Anger	31	0.765960693	0	Anger	35	1.100616455	0	Anger	32	0.982910156	0	Anger	40	3.300323486
0	US	Japanese	Human	Cooperative	0	0	0	0	0	0	0	0	0	0	0	0	0	0	0	0	0	0	0	0	0	0	Neutral	-50	5.212955475	0	Neutral	-50	2.171443939	0	Neutral	-50	1.322715759	0	Neutral	-50	1.666610718	0	Neutral	-50	2.232391357	0	Neutral	-50	0.959518433
0	US	Japanese	Human	Cooperative	0	0	0	0	0	0	0	0	0	0	0	0	0	0	0	0	0	0	0	0	0	0	Neutral	-39	3.548694611	0	Joy	-47	0.683097839	0	Joy	-50	0.666358948	0	Neutral	-43	0.666511536	0	Neutral	-50	1.666213989	0	Joy	-41	0.783050537
0	US	Japanese	Human	Cooperative	0	0	0	0	0	0	0	0	0	0	0	0	0	0	0	0	0	0	0	0	0	0	Neutral	-38	7.64100647	0	Neutral	-50	3.035995483	0	Neutral	-50	3.652999878	0	Neutral	-50	3.652999878	0	Neutral	-50	3.186004639	0	Neutral	-50	1.702026367
0	US	Japanese	Human	Cooperative	0.05	0	0	1	0	0	0	0	0	0	0	0	0	0	0	0	0	0	0	0	0	0	Joy	-31	2.601909637	0	Sadness	-32	3.091949463	0	Sadness	-36	4.55052948	1	Joy	23	3.805419922	0	Joy	-39	1.748687744	0	Sadness	-37	2.780456543
0	US	Japanese	Human	Cooperative	0.05	1	0	0	0	0	0	0	0	0	0	0	0	0	0	0	0	0	0	0	0	0	Sadness	-7	1.175731659	1	Sadness	-4	1.342918396	0	Neutral	32	1.100463867	0	Neutral	2	0.956832886	0	Neutral	4	2.232269287	0	Joy	-50	1.360839844
0	US	Japanese	Human	Cooperative	0.05	0	1	0	0	0	0	0	0	0	0	0	0	0	0	0	0	0	0	0	0	0	Neutral	-1	4.781997681	0	Regret	1	2.669998169	1	Joy	1	1.134002686	0	Neutral	0	0.634002686	0	Neutral	-1	3.669998169	0	Neutral	1	0.977996826
0	US	Japanese	Human	Cooperative	0.15	0	1	0	0	1	0	0	1	0	0	0	0	0	0	0	0	0	0	0	0	0	Neutral	28	1.599998474	0	Sadness	25	1.299995422	1	Sadness	19	9.699996948	0	Joy	28	2.599990845	0	Anger	36	4.599990845	1	Anger	33	1.700012207
0	US	Japanese	Human	Cooperative	0.15	1	0	1	0	0	0	0	0	0	0	0	0	1	0	0	0	0	0	0	0	0	Anger	38	7.803998947	1	Joy	40	8.905006409	0	Regret	-44	1.799995422	1	Neutral	-38	2.601989746	0	Neutral	-41	1.333999634	0	Joy	-41	1.23399353
0	US	Japanese	Human	Cooperative	0.15	1	0	1	0	0	0	0	0	0	0	0	0	1	0	0	0	0	0	0	0	0	Anger	-39	1.150999069	1	Joy	-6	0.916000366	0	Anger	16	3.401000977	1	Joy	-24	2.382995605	0	Neutral	-9	0.682998657	0	Neutral	-47	1.015991211
0	US	Japanese	Human	Cooperative	0.2	0	1	0	1	1	0	0	0	0	0	1	0	0	0	0	0	0	0	0	0	0	Neutral	-1	1.895265579	0	Anger	-21	1.453517914	1	Joy	38	1.796531677	0	Sadness	-21	0.729011536	1	Neutral	35	1.284042358	1	Neutral	-2	0.937774658
0	US	Japanese	Human	Cooperative	0.2	0	0	0	0	0	0	0	1	1	0	0	0	0	1	0	0	0	1	0	0	0	Joy	24	0.600000381	0	Neutral	-35	1.799999237	0	Neutral	-22	0.400001526	0	Neutral	37	0.5	0	Neutral	36	0.400001526	0	Regret	40	0.699996948
0	US	Japanese	Human	Cooperative	0.2	1	0	1	0	0	1	0	0	0	0	1	0	0	0	0	0	0	0	0	0	0	Sadness	41	1.55525589	1	Joy	-38	1.956626892	0	Anger	43	1.438072205	1	Sadness	-40	1.872901917	0	Sadness	19	22.09338379	0	Anger	25	2.073196411
0	US	Japanese	Human	Cooperative	0.2	0	0	0	1	0	0	0	1	0	0	1	0	0	1	0	0	0	0	0	0	0	Neutral	-19	4.752882004	0	Neutral	-20	4.383979797	0	Neutral	-22	9.886474609	0	Regret	-42	1.434875488	1	Joy	-49	1.201278687	0	Neutral	-50	1.565124512
0	US	Japanese	Human	Cooperative	0.25	0	0	1	0	0	1	0	1	0	0	0	1	0	0	0	0	0	1	0	0	0	Joy	34	4.413597107	0	Neutral	-38	3.831367493	0	Sadness	-42	4.664749146	1	Joy	44	1.198242188	0	Joy	-45	1.532012939	0	Anger	44	1.965713501
0	US	Japanese	Human	Cooperative	0.3	0	1	0	0	0	1	1	0	0	0	1	0	0	0	0	1	0	1	0	0	0	Joy	50	6.338993073	0	Sadness	-50	4.127098084	1	Joy	-50	1.880279541	0	Joy	-50	2.396209717	0	Neutral	50	2.846069336	0	Sadness	50	1.56300354
0	US	Japanese	Human	Cooperative	0.35	1	0	1	1	0	0	0	0	0	0	0	0	0	0	0	1	0	1	1	1	0	Joy	25	1.399997711	1	Joy	21	1.400001526	0	Joy	20	0.600006104	1	Sadness	17	1.299987793	1	Sadness	25	0.900009155	0	Anger	24	0.599990845
0	US	Japanese	Human	Cooperative	0.45	1	0	1	1	0	0	1	0	1	1	0	1	0	0	0	1	0	0	0	1	0	Neutral	38	1	1	Neutral	45	1.650001526	0	Neutral	48	1.299999237	1	Joy	45	0.5	1	Neutral	50	0.444999695	0	Neutral	50	5.744003296
0	US	Japanese	Human	Cooperative	0.45	1	0	0	1	0	0	0	0	0	0	0	0	1	1	1	1	1	1	1	0	0	Neutral	-22	2.801528931	1	Joy	-23	4.434951782	0	Joy	-11	1.276725769	0	Regret	-47	1.850746155	1	Neutral	-14	1.105636597	0	Neutral	-29	1.549438477
0	US	Japanese	Human	Cooperative	0.5	0	0	0	0	0	0	1	0	0	0	0	1	1	1	1	1	1	1	1	1	0	Joy	27	11.00009155	0	Joy	-23	9.052459717	0	Joy	-41	2.113227844	0	Joy	-50	6.689926147	0	Joy	-50	0.78364563	0	Joy	-42	1.930679321
0	US	Japanese	Human	Cooperative	0.5	1	0	0	0	1	0	1	0	0	1	1	0	0	1	1	1	1	0	1	0	0	Sadness	41	1.100000381	1	Joy	42	1.399997711	0	Neutral	33	0.799995422	0	Neutral	36	0.599998474	0	Sadness	42	1.299995422	1	Anger	45	1.300003052
0	US	Japanese	Human	Cooperative	0.5	1	0	1	0	1	0	1	0	1	1	0	0	1	1	1	0	1	0	0	0	0	Neutral	29	3.299999237	1	Neutral	23	6.299999237	0	Neutral	19	4.199996948	1	Neutral	25	2.199996948	0	Neutral	17	3.5	1	Neutral	16	0.799987793
0	US	Japanese	Human	Cooperative	0.55	1	0	1	0	1	1	0	1	0	0	0	1	0	1	1	1	1	1	0	0	0	Neutral	25	2.084115982	1	Neutral	1	1.850715637	0	Regret	1	0.751091003	1	Neutral	-30	1.21635437	0	Neutral	-4	0.982025146	1	Neutral	-12	0.783309937
0	US	Japanese	Human	Cooperative	0.6	1	0	0	0	0	0	0	0	1	1	1	1	1	1	1	1	1	1	1	0	0	Anger	15	7.167633057	1	Joy	-38	1.898956299	0	Joy	-23	0.849411011	0	Joy	-34	1.165908813	0	Joy	-34	1.5496521	0	Neutral	-30	1.248977661
0	US	Japanese	Human	Cooperative	0.6	1	1	1	1	0	1	1	0	1	1	1	0	0	1	1	0	0	0	1	0	0	Joy	31	1.084436417	1	Joy	17	2.601631165	1	Joy	29	1.112129211	1	Sadness	37	1.066177368	1	Joy	23	1.417785645	0	Anger	20	1.201477051
0	US	Japanese	Human	Cooperative	0.6	1	1	0	1	1	0	1	1	0	1	1	1	0	0	1	0	1	0	0	1	0	Sadness	41	2.100000381	1	Joy	11	1.200000763	1	Neutral	31	1.900001526	0	Neutral	26	3.227996826	1	Neutral	18	2.399993896	1	Joy	22	2.100006104
0	US	Japanese	Human	Cooperative	0.6	1	1	0	0	1	0	1	1	0	1	1	0	1	1	0	1	1	0	1	0	0	Sadness	-11	11.46872902	1	Joy	22	7.117294312	1	Neutral	50	5.084495544	0	Neutral	7	8.300994873	0	Anger	-40	1.850143433	1	Joy	40	3.350616455
0	US	Japanese	Human	Cooperative	0.65	1	1	1	1	0	0	1	1	0	0	1	1	1	0	1	0	1	1	0	1	0	Neutral	23	6.085380554	1	Neutral	28	4.46875	1	Joy	33	3.215286255	1	Neutral	26	1.533432007	1	Joy	20	2.20135498	0	Anger	26	4.919006348
0	US	Japanese	Human	Cooperative	0.7	1	0	0	1	0	1	0	0	1	1	1	1	1	1	1	1	1	1	1	0	0	Anger	-1	6.115354538	1	Neutral	-2	1.932731628	0	Sadness	-4	5.964782715	0	Anger	2	4.065246582	1	Neutral	-39	2.298629761	0	Neutral	-28	5.817001343
0	US	Japanese	Human	Cooperative	0.7	1	1	1	0	0	1	1	1	1	1	1	1	1	1	1	0	1	0	0	0	0	Joy	34	3.440364838	1	Joy	32	8.50006485	1	Neutral	13	3.64037323	1	Sadness	13	5.66129303	0	Anger	27	3.072113037	0	Joy	27	1.853683472
0	US	Japanese	Human	Cooperative	0.75	0	0	0	0	1	1	1	1	1	1	1	1	1	1	1	1	1	1	1	0	0	Joy	-33	8.619937897	0	Joy	-31	2.727241516	0	Joy	-48	2.529167175	0	Joy	-50	0.998298645	0	Sadness	8	1.115142822	1	Joy	26	0.815505981
0	US	Japanese	Human	Cooperative	0.75	1	0	0	0	0	0	1	1	1	1	1	1	1	1	1	1	1	1	1	1	0	Sadness	-19	12.15399933	1	Sadness	-9	1.196998596	0	Joy	-30	0.929000854	0	Joy	-27	0.946998596	0	Joy	-22	3.06098938	0	Joy	-29	1.082992554
0	US	Japanese	Human	Cooperative	0.75	1	0	1	1	1	1	0	1	1	0	1	0	1	0	1	1	1	1	1	1	0	Sadness	-24	1.665716171	1	Joy	50	1.081977844	0	Regret	-24	0.999183655	1	Joy	50	0.866378784	1	Joy	50	1.099861145	1	Joy	-33	0.899108887
0	US	Japanese	Human	Cooperative	0.75	1	0	0	0	1	1	1	0	1	1	1	1	1	1	1	1	0	1	1	1	0	Sadness	50	7.095932007	1	Joy	50	3.880760193	0	Neutral	-50	1.630973816	0	Neutral	50	4.897506714	0	Regret	50	1.212509155	1	Joy	50	0.782821655
0	US	Japanese	Human	Cooperative	0.95	1	1	0	1	1	1	1	1	1	1	1	1	1	1	1	1	1	1	1	1	0	Sadness	10	19.03278351	1	Joy	2	6.500991821	1	Regret	4	9.406936646	0	Neutral	13	1.631271362	1	Joy	5	2.89642334	1	Joy	10	10.63400269
0	US	Japanese	Human	Cooperative	1	1	1	1	1	1	1	1	1	1	1	1	1	1	1	1	1	1	1	1	1	0	Anger	-19	3.94960022	1	Joy	49	8.099262238	1	Joy	49	1.01411438	1	Joy	42	0.766448975	1	Joy	43	0.665771484	1	Joy	44	0.983795166
1	US	Caucasian	Agent	Cooperative	0	0	0	0	0	0	0	0	0	0	0	0	0	0	0	0	0	0	0	0	0	0	Neutral	-29	4.270038605	0	Neutral	-32	21.90023041	0	Neutral	-43	22.63667297	0	Neutral	-32	2.389144897	0	Neutral	-40	2.188217163	0	Neutral	-43	1.562835693
1	US	Caucasian	Agent	Cooperative	0	0	0	0	0	0	0	0	0	0	0	0	0	0	0	0	0	0	0	0	0	0	Joy	25	4.299999237	0	Joy	34	1.100006104	0	Neutral	35	1.700004578	0	Neutral	30	0.799987793	0	Neutral	28	2.699996948	0	Neutral	23	1
1	US	Caucasian	Agent	Cooperative	0	0	0	0	0	0	0	0	0	0	0	0	0	0	0	0	0	0	0	0	0	0	Joy	-21	4.983390808	0	Joy	-27	4.200561523	0	Joy	-29	1.983139038	0	Joy	-34	1.515579224	0	Joy	-27	2.401321411	0	Joy	-44	2.396606445
1	US	Caucasian	Agent	Cooperative	0	0	0	0	0	0	0	0	0	0	0	0	0	0	0	0	0	0	0	0	0	0	Neutral	1	18.16876984	0	Neutral	-10	5.58303833	0	Neutral	-19	3.068603516	0	Neutral	-21	3.850784302	0	Neutral	-16	1.483413696	0	Neutral	-12	1.532653809
1	US	Caucasian	Agent	Cooperative	0	0	0	0	0	0	0	0	0	0	0	0	0	0	0	0	0	0	0	0	0	0	Neutral	-27	1	0	Joy	30	1.099998474	0	Joy	37	1.700004578	0	Neutral	34	0.599998474	0	Neutral	34	3.199996948	0	Neutral	32	1.099990845
1	US	Caucasian	Agent	Cooperative	0	0	0	0	0	0	0	0	0	0	0	0	0	0	0	0	0	0	0	0	0	0	Neutral	-50	7.15802002	0	Neutral	-50	1.382995605	0	Neutral	-50	0.828979492	0	Neutral	-50	0.822631836	0	Neutral	-50	0.73223877	0	Neutral	-50	0.889160156
1	US	Caucasian	Agent	Cooperative	0.05	0	0	1	0	0	0	0	0	0	0	0	0	0	0	0	0	0	0	0	0	0	Anger	36	1.548873901	0	Anger	32	1.050888062	0	Anger	32	1.182296753	1	Anger	38	1.0831604	0	Regret	39	1.400360107	0	Anger	41	0.882568359
1	US	Caucasian	Agent	Cooperative	0.05	0	0	0	0	0	1	0	0	0	0	0	0	0	0	0	0	0	0	0	0	0	Neutral	-50	3.183403015	0	Neutral	-50	1.615501404	0	Neutral	-50	1.416702271	0	Neutral	-50	1.664993286	0	Neutral	-50	1.765304565	0	Regret	-50	1.082595825
1	US	Caucasian	Agent	Cooperative	0.05	0	0	0	0	1	0	0	0	0	0	0	0	0	0	0	0	0	0	0	0	0	Joy	-20	1.90389061	0	Joy	-25	1.799194336	0	Joy	-24	1.597633362	0	Joy	-22	1.463516235	0	Sadness	-24	1.331176758	1	Joy	-22	2.348495483
1	US	Caucasian	Agent	Cooperative	0.1	1	0	0	0	0	0	0	1	0	0	0	0	0	0	0	0	0	0	0	0	0	Sadness	15	1.5	1	Joy	37	0.599998474	0	Neutral	25	0.800003052	0	Anger	-12	0.900001526	0	Anger	-50	0.800003052	0	Sadness	50	1.399993896
1	US	Caucasian	Agent	Cooperative	0.1	1	0	1	0	0	0	0	0	0	0	0	0	0	0	0	0	0	0	0	0	0	Regret	17	13.18972015	1	Neutral	0	2.260467529	0	Anger	12	1.399635315	1	Neutral	-29	0.868011475	0	Neutral	-21	1.117721558	0	Neutral	-11	0.915710449
1	US	Caucasian	Agent	Cooperative	0.1	0	0	1	0	0	0	0	0	0	1	0	0	0	0	0	0	0	0	0	0	0	Neutral	-26	1.845199585	0	Neutral	-44	1.070453644	0	Sadness	-50	0.64793396	1	Joy	-50	0.96988678	0	Joy	-50	0.865478516	0	Sadness	-50	1.937606812
1	US	Caucasian	Agent	Cooperative	0.1	0	0	0	1	0	0	0	0	0	0	0	0	0	0	0	1	0	0	0	0	0	Neutral	13	4.732997894	0	Neutral	16	1.016998291	0	Neutral	-25	1.116004944	0	Anger	27	1.115997314	1	Joy	13	0.899002075	0	Neutral	-44	0.76701355
1	US	Caucasian	Agent	Cooperative	0.15	0	0	0	1	0	0	0	0	0	0	0	0	0	0	0	0	0	1	1	0	0	Neutral	-42	8.317779541	0	Neutral	11	5.634735107	0	Neutral	-29	4.331619263	0	Sadness	-50	3.15663147	1	Joy	-14	1.666000366	0	Neutral	-23	3.707489014
1	US	Caucasian	Agent	Cooperative	0.15	0	0	0	1	0	0	1	0	0	0	0	0	1	0	0	0	0	0	0	0	0	Neutral	27	46.23292542	0	Neutral	25	34.06796265	0	Regret	50	36.94940186	0	Anger	-30	12.949646	1	Joy	50	19.56658936	0	Neutral	26	7.083190918
1	US	Caucasian	Agent	Cooperative	0.2	1	0	0	1	0	0	0	1	0	0	0	0	1	0	0	0	0	0	0	0	0	Neutral	-24	5.276000977	1	Joy	19	2.227996826	0	Neutral	-13	3.490997314	0	Anger	-15	4.726013184	1	Joy	-11	2.113998413	0	Neutral	-2	2.078994751
1	US	Caucasian	Agent	Cooperative	0.2	1	0	0	1	0	0	1	0	0	1	0	0	0	0	0	0	0	0	0	0	0	Regret	17	7.997592926	1	Joy	-28	4.564025879	0	Sadness	-17	1.609481812	0	Anger	-32	4.199111938	1	Neutral	-27	1.028121948	0	Sadness	18	1.161972046
1	US	Caucasian	Agent	Cooperative	0.25	1	0	0	0	1	0	0	0	1	0	0	0	0	1	0	0	0	0	1	0	0	Sadness	50	44.45175171	1	Joy	-50	12.557724	0	Joy	50	14.9982605	0	Neutral	-50	11.79736328	0	Sadness	-50	10.77859497	1	Joy	-50	5.139648438
1	US	Caucasian	Agent	Cooperative	0.25	1	0	0	0	0	0	0	0	1	0	0	1	0	0	0	0	0	1	1	0	0	Sadness	19	0.899999619	1	Sadness	27	1	0	Joy	21	1.199996948	0	Joy	3	1	0	Joy	-24	0.399993896	0	Joy	-14	2.599990845
1	US	Caucasian	Agent	Cooperative	0.25	0	1	0	0	0	0	0	0	0	0	0	1	0	1	0	1	0	1	0	0	0	Neutral	40	3.715909958	0	Sadness	-26	1.115036011	1	Joy	-46	1.116119385	0	Neutral	-12	0.550483704	0	Joy	-50	0.467590332	0	Neutral	-32	0.549865723
1	US	Caucasian	Agent	Cooperative	0.25	0	0	0	0	0	0	0	0	0	0	0	0	0	0	0	1	1	1	1	1	0	Neutral	-34	3.527095795	0	Neutral	3	2.114387512	0	Neutral	-43	2.613601685	0	Neutral	-49	1.44720459	0	Neutral	-50	1.480529785	0	Neutral	-50	2.113677979
1	US	Caucasian	Agent	Cooperative	0.3	1	1	1	0	1	0	1	0	0	1	0	0	0	0	0	0	0	0	0	0	0	Sadness	26	19.09811401	1	Joy	24	2.433059692	1	Joy	24	1.183433533	1	Joy	40	1.615921021	0	Joy	44	4.080886841	1	Joy	17	1.231796265
1	US	Caucasian	Agent	Cooperative	0.35	1	0	0	0	0	1	0	1	0	1	0	0	0	1	1	0	1	0	0	0	0	Sadness	-21	4.108798981	1	Joy	-30	2.396057129	0	Neutral	-30	1.828994751	0	Anger	-46	2.064071655	0	Anger	-20	1.117095947	0	Regret	39	1.627426147
1	US	Caucasian	Agent	Cooperative	0.45	0	1	0	1	1	0	0	0	0	1	0	1	1	0	0	0	0	1	1	1	0	Joy	-17	1.783512115	0	Sadness	13	1.199813843	1	Neutral	-9	1.217605591	0	Neutral	-9	1.034057617	1	Joy	-8	3.4349823	1	Neutral	-18	1.184143066
1	US	Caucasian	Agent	Cooperative	0.5	1	0	1	0	0	1	0	0	0	0	0	1	1	1	1	0	0	1	1	1	0	Anger	3	4.246694565	1	Joy	-13	5.640075684	0	Sadness	22	5.315933228	1	Joy	34	1.633209229	0	Neutral	-26	1.119689941	0	Anger	-2	1.298980713
1	US	Caucasian	Agent	Cooperative	0.55	0	0	0	0	1	0	1	0	0	1	1	1	1	1	1	1	1	1	0	0	0	Joy	-36	4.015480042	0	Joy	-38	4.500610352	0	Joy	-45	1.933486938	0	Joy	-48	0.999908447	0	Anger	-40	5.117248535	1	Regret	31	1.098937988
1	US	Caucasian	Agent	Cooperative	0.55	0	1	1	0	0	0	0	1	1	1	1	1	1	1	1	0	0	1	0	0	0	Joy	0	4.249801636	0	Neutral	2	1.817230225	1	Joy	5	4.423629761	1	Neutral	3	0.850769043	0	Neutral	11	3.576004028	0	Neutral	-21	1.41015625
1	US	Caucasian	Agent	Cooperative	0.55	1	0	0	0	0	0	0	1	0	0	1	1	1	1	1	1	1	1	1	0	0	Anger	-16	7.177986145	1	Joy	-26	2.846343994	0	Neutral	-50	4.015510559	0	Neutral	-50	2.90284729	0	Neutral	-50	1.45703125	0	Neutral	-50	1.395874023
1	US	Caucasian	Agent	Cooperative	0.6	1	1	1	1	1	0	1	0	0	1	0	0	0	1	1	0	1	1	1	0	0	Neutral	24	2.979228973	1	Neutral	36	1.116363525	1	Joy	40	1.532966614	1	Anger	-25	1.750152588	1	Neutral	-39	1.430923462	1	Neutral	43	1.983322144
1	US	Caucasian	Agent	Cooperative	0.65	1	0	1	1	1	1	1	0	0	1	1	1	1	1	0	0	1	0	1	0	0	Neutral	9	2.085468292	1	Joy	-6	6.771865845	0	Neutral	50	2.068588257	1	Joy	50	2.084686279	1	Neutral	50	1.868637085	1	Neutral	50	2.035583496
1	US	Caucasian	Agent	Cooperative	0.75	1	0	0	0	0	1	1	1	1	1	1	1	1	1	1	1	1	1	1	0	0	Sadness	0	9.036138535	1	Joy	-22	15.36684418	0	Sadness	-20	0.850128174	0	Anger	-44	0.930618286	0	Anger	-50	0.978210449	0	Sadness	43	0.930236816
1	US	Caucasian	Agent	Cooperative	0.75	0	0	0	0	1	1	1	1	1	1	1	1	1	1	1	1	1	1	1	0	0	Joy	-2	4.905002594	0	Joy	-15	2.305000305	0	Joy	-28	1.603996277	0	Joy	-5	40.6210022	0	Sadness	-17	1.130996704	1	Joy	23	6.664001465
1	US	Caucasian	Agent	Cooperative	0.8	1	1	1	1	0	0	1	1	1	1	1	1	1	0	1	1	1	1	1	0	0	Anger	50	3.162498474	1	Joy	50	1.995933533	1	Joy	50	1.899604797	1	Joy	50	2.514877319	1	Joy	-10	1.182983398	0	Neutral	6	0.7837677
1	US	Caucasian	Agent	Cooperative	0.8	1	1	0	1	1	1	1	1	1	0	1	0	1	0	1	1	1	1	1	1	0	Joy	20	5.235248566	1	Sadness	32	2.489402771	1	Joy	40	4.907875061	0	Sadness	35	2.274810791	1	Neutral	45	2.558258057	1	Regret	-11	1.652618408
1	US	Caucasian	Agent	Cooperative	0.85	0	0	0	1	1	1	1	1	1	1	1	1	1	1	1	1	1	1	1	1	0	Neutral	-6	5.75258255	0	Neutral	-2	3.954116821	0	Neutral	-5	2.326293945	0	Sadness	-33	2.112762451	1	Joy	-23	2.446838379	1	Joy	32	1.490753174
1	US	Caucasian	Agent	Cooperative	0.85	1	1	1	1	1	1	1	1	1	0	0	1	1	1	1	1	1	1	1	0	0	Anger	-44	6.716918945	1	Joy	50	1.067672729	1	Joy	50	1.300994873	1	Joy	50	1.282806396	1	Joy	50	1.317489624	1	Joy	50	1.084701538
1	US	Caucasian	Agent	Cooperative	0.9	1	1	1	1	1	1	1	1	1	1	1	1	1	1	1	1	1	1	0	0	0	Neutral	-33	1.350164413	1	Neutral	10	1.885597229	1	Joy	23	0.95123291	1	Neutral	44	1.101051331	1	Joy	26	0.935089111	1	Neutral	44	1.051376343
1	US	Caucasian	Agent	Cooperative	0.9	1	1	1	1	1	1	1	1	1	1	1	1	1	1	1	1	1	1	0	0	0	Neutral	28	2.599830627	1	Neutral	31	4.699485779	1	Joy	50	1.6664505	1	Joy	50	0.999984741	1	Joy	50	1.115264893	1	Joy	50	2.39982605
1	US	Caucasian	Agent	Cooperative	0.95	1	1	1	1	1	1	1	1	1	1	1	1	1	1	1	1	1	1	1	0	0	Neutral	29	6.151878357	1	Neutral	28	2.659385681	1	Joy	25	2.445610046	1	Joy	23	2.312744141	1	Joy	15	0.997955322	1	Joy	24	0.997314453
1	US	Caucasian	Agent	Cooperative	0.95	1	1	1	1	1	1	1	1	1	1	1	1	1	1	1	1	1	1	1	0	0	Anger	0	6.952598572	1	Joy	36	1.080699921	1	Joy	30	1.097999573	1	Joy	41	1.431900024	1	Joy	50	1.447509766	1	Joy	50	1.14680481
1	US	Caucasian	Agent	Cooperative	1	1	1	1	1	1	1	1	1	1	1	1	1	1	1	1	1	1	1	1	1	0	Sadness	29	3.150279999	1	Neutral	9	1.114311218	1	Joy	6	1.016075134	1	Joy	6	12.48313904	1	Joy	6	1.082870483	1	Joy	5	0.983978271
1	US	Caucasian	Agent	Cooperative	1	1	1	1	1	1	1	1	1	1	1	1	1	1	1	1	1	1	1	1	1	0	Sadness	-4	3.330997467	1	Joy	10	1.767303467	1	Joy	8	1.984085083	1	Joy	15	1.317581177	1	Joy	13	2.43270874	1	Joy	16	1.549591064
1	US	Caucasian	Agent	Cooperative	1	1	1	1	1	1	1	1	1	1	1	1	1	1	1	1	1	1	1	1	1	0	Regret	35	18.21899796	1	Joy	15	4.573997498	1	Joy	30	6.75100708	1	Joy	36	12.15701294	1	Joy	43	5.137008667	1	Joy	49	10.21798706
1	US	Caucasian	Agent	Cooperative	1	1	1	1	1	1	1	1	1	1	1	1	1	1	1	1	1	1	1	1	1	0	Sadness	-11	1.600000381	1	Joy	13	2.5	1	Joy	13	1.800003052	1	Joy	18	0.900001526	1	Joy	18	0.899993896	1	Joy	16	1.300003052
1	US	Caucasian	Agent	Cooperative	1	1	1	1	1	1	1	1	1	1	1	1	1	1	1	1	1	1	1	1	1	0	Neutral	0	7.510997772	1	Neutral	17	0.785003662	1	Neutral	31	1.039001465	1	Neutral	37	0.832000732	1	Neutral	38	2.281997681	1	Neutral	37	1.223999023
1	US	Caucasian	Agent	Cooperative	1	1	1	1	1	1	1	1	1	1	1	1	1	1	1	1	1	1	1	1	1	0	Anger	20	1.753000259	1	Joy	38	1.23400116	1	Joy	46	1.382995605	1	Joy	50	1.000999451	1	Joy	50	0.783004761	1	Joy	50	3.219985962
1	US	Caucasian	Human	Cooperative	0	0	0	0	0	0	0	0	0	0	0	0	0	0	0	0	0	0	0	0	0	0	Neutral	22	4.068044662	0	Neutral	12	0.984458923	0	Neutral	-21	0.733970642	0	Neutral	-50	0.984130859	0	Neutral	-50	0.801116943	0	Anger	-50	0.785583496
1	US	Caucasian	Human	Cooperative	0	0	0	0	0	0	0	0	0	0	0	0	0	0	0	0	0	0	0	0	0	0	Neutral	2	14.29735374	0	Neutral	-3	1.43497467	0	Neutral	1	2.053886414	0	Neutral	2	1.101028442	0	Neutral	0	0.984695435	0	Neutral	1	1.117370605
1	US	Caucasian	Human	Cooperative	0	0	0	0	0	0	0	0	0	0	0	0	0	0	0	0	0	0	0	0	0	0	Joy	-34	4.318000793	0	Joy	-38	1.733001709	0	Joy	-46	0.916999817	0	Joy	-47	0.916000366	0	Joy	-50	1.366989136	0	Joy	-50	0.800003052
1	US	Caucasian	Human	Cooperative	0	0	0	0	0	0	0	0	0	0	0	0	0	0	0	0	0	0	0	0	0	0	Neutral	-50	10.08048248	0	Neutral	-50	1.933998108	0	Neutral	-50	1.116203308	0	Neutral	-50	1.134078979	0	Neutral	-50	1.200164795	0	Neutral	-50	1.233047485
1	US	Caucasian	Human	Cooperative	0	0	0	0	0	0	0	0	0	0	0	0	0	0	0	0	0	0	0	0	0	0	Neutral	-46	4.099269867	0	Neutral	-50	1.066982269	0	Joy	-50	0.883613586	0	Joy	-50	0.766479492	0	Neutral	-50	0.899307251	0	Anger	-50	0.850540161
1	US	Caucasian	Human	Cooperative	0	0	0	0	0	0	0	0	0	0	0	0	0	0	0	0	0	0	0	0	0	0	Neutral	-34	14.73248482	0	Neutral	-35	0.984149933	0	Neutral	-35	1.266349792	0	Neutral	-37	2.784408569	0	Neutral	-39	1.116012573	0	Neutral	-39	0.866928101
1	US	Caucasian	Human	Cooperative	0	0	0	0	0	0	0	0	0	0	0	0	0	0	0	0	0	0	0	0	0	0	Anger	-43	8.517230988	0	Anger	-50	6.316711426	0	Neutral	-50	1.400764465	0	Neutral	-50	10.41653442	0	Neutral	-50	1.399368286	0	Neutral	-50	14.8999939
1	US	Caucasian	Human	Cooperative	0	0	0	0	0	0	0	0	0	0	0	0	0	0	0	0	0	0	0	0	0	0	Neutral	-50	2.216503143	0	Neutral	-50	2.616397858	0	Neutral	-50	1.666053772	0	Neutral	-50	3.783889771	0	Neutral	-50	1.548629761	0	Neutral	-50	1.433029175
1	US	Caucasian	Human	Cooperative	0.05	1	0	0	0	0	0	0	0	0	0	0	0	0	0	0	0	0	0	0	0	0	Neutral	15	2	1	Joy	-49	3.600002289	0	Joy	-50	0.900001526	0	Neutral	-50	0.800003052	0	Joy	-50	1.099990845	0	Joy	-50	3.800003052
1	US	Caucasian	Human	Cooperative	0.05	0	0	0	0	1	0	0	0	0	0	0	0	0	0	0	0	0	0	0	0	0	Joy	-50	22.65764427	0	Joy	-33	3.963684082	0	Joy	-50	1.431182861	0	Neutral	-29	0.998794556	0	Sadness	-50	1.115386963	1	Joy	-50	1.579605103
1	US	Caucasian	Human	Cooperative	0.1	1	0	0	1	0	0	0	0	0	0	0	0	0	0	0	0	0	0	0	0	0	Neutral	49	0.400000572	1	Anger	32	0.5	0	Anger	33	0.599998474	0	Regret	39	0.5	1	Regret	45	1.699996948	0		0	0
1	US	Caucasian	Human	Cooperative	0.1	0	0	0	0	1	0	0	0	0	0	0	1	0	0	0	0	0	0	0	0	0	Neutral	-50	2.843980789	0	Joy	-50	1.579750061	0	Neutral	-50	1.546295166	0	Neutral	-50	2.959823608	0	Sadness	50	1.580276489	1	Joy	-50	1.26399231
1	US	Caucasian	Human	Cooperative	0.15	1	1	0	0	1	0	0	0	0	0	0	0	0	0	0	0	0	0	0	0	0	Anger	23	1.752204895	1	Joy	17	1.198814392	1	Anger	21	1.781944275	0	Regret	20	1.402069092	0	Neutral	32	3.160934448	1	Sadness	-29	6.657455444
1	US	Caucasian	Human	Cooperative	0.15	0	0	1	0	0	0	0	1	0	0	0	0	0	0	1	0	0	0	0	0	0	Neutral	28	0.600000381	0	Joy	22	0.899997711	0	Sadness	15	0.400001526	1	Neutral	31	0.5	0	Neutral	22	1.299995422	0	Neutral	36	0.399993896
1	US	Caucasian	Human	Cooperative	0.2	1	0	0	1	0	0	0	1	1	0	0	0	0	0	0	0	0	0	0	0	0	Sadness	2	3.21708107	1	Neutral	-1	10.69974518	0	Joy	-2	1.700126648	0	Sadness	2	0.965133667	1	Sadness	-3	1.32333374	0	Joy	3	1.183410645
1	US	Caucasian	Human	Cooperative	0.25	1	0	1	0	0	1	0	0	0	1	0	0	0	1	0	0	0	0	0	0	0	Sadness	25	2.400123596	1	Joy	-27	7.866416931	0	Sadness	-27	0.883651733	1	Joy	-42	1.283050537	0	Joy	-35	3.235031128	0	Anger	-47	0.766433716
1	US	Caucasian	Human	Cooperative	0.25	1	1	0	1	0	0	0	0	0	0	1	0	1	0	0	0	0	0	0	0	0	Sadness	25	1.464130402	1	Joy	45	1.447814941	1	Joy	45	1.114997864	0	Joy	23	1.097801209	1	Joy	-50	1.795074463	0	Joy	-25	1.800323486
1	US	Caucasian	Human	Cooperative	0.25	0	0	0	0	1	0	0	0	1	0	0	0	0	1	0	1	0	1	0	0	0	Neutral	-1	3.616844177	0	Neutral	6	2.533615112	0	Neutral	3	1.100700378	0	Neutral	-21	5.099365234	0	Regret	-24	1.33265686	1	Neutral	-19	1.865692139
1	US	Caucasian	Human	Cooperative	0.3	0	0	1	0	0	0	0	1	0	0	0	0	0	0	0	0	1	1	1	1	0	Joy	-19	7.380844116	0	Sadness	-43	3.432739258	0	Regret	-43	15.7469635	1	Joy	-40	1.245941162	0	Neutral	-37	1.549804688	0	Anger	-50	1.099334717
1	US	Caucasian	Human	Cooperative	0.3	0	0	0	0	0	0	0	0	0	0	0	0	1	0	1	1	1	1	1	0	0	Neutral	-35	7.122104645	0	Neutral	-45	2.252510071	0	Neutral	-44	1.184158325	0	Neutral	-46	1.385353088	0	Neutral	-50	0.967895508	0	Neutral	-48	0.984207153
1	US	Caucasian	Human	Cooperative	0.3	0	0	0	0	0	1	0	0	1	0	0	1	0	1	1	0	0	0	0	1	0	Neutral	8	1.799999237	0	Neutral	5	1.498378754	0	Joy	11	1.499420166	0	Joy	4	1.099998474	0	Neutral	-5	1.5	0	Sadness	9	2
1	US	Caucasian	Human	Cooperative	0.3	0	0	0	0	0	1	0	0	0	1	0	1	0	0	0	1	0	0	1	1	0	Neutral	15	7.562717438	0	Neutral	5	3.321464539	0	Neutral	-16	2.819030762	0	Neutral	-36	2.834915161	0	Neutral	-48	0.964492798	0	Neutral	5	1.73324585
1	US	Caucasian	Human	Cooperative	0.35	0	0	0	0	0	0	0	0	0	0	0	0	1	1	1	1	1	1	1	0	0	Neutral	20	12.68089485	0	Neutral	-39	11.51369858	0	Neutral	-30	3.715263367	0	Neutral	-28	1.983139038	0	Neutral	-27	1.550003052	0	Neutral	-25	4.565185547
1	US	Caucasian	Human	Cooperative	0.4	1	1	0	1	0	0	0	0	0	1	1	1	1	0	1	0	0	0	0	0	0	Neutral	23	14.67127228	1	Neutral	37	2.081237793	1	Joy	35	2.16443634	0	Sadness	16	1.335037231	1	Neutral	13	1.097381592	0	Anger	7	1.150146484
1	US	Caucasian	Human	Cooperative	0.4	0	1	0	1	0	0	0	1	0	0	0	0	0	1	1	1	1	0	0	1	0	Joy	30	13.00688934	0	Sadness	-34	6.182678223	1	Joy	-33	8.056640625	0	Joy	42	5.923278809	1	Joy	38	5.322875977	0	Joy	36	3.962127686
1	US	Caucasian	Human	Cooperative	0.45	1	0	0	0	0	1	1	0	0	1	1	0	1	0	1	1	0	1	0	0	0	Neutral	-36	1.916000366	1	Joy	7	6.132804871	0	Joy	-10	1.349899292	0	Joy	17	3.100799561	0	Joy	19	3.716491699	0	Joy	31	5.667892456
1	US	Caucasian	Human	Cooperative	0.45	1	0	0	1	1	0	0	1	0	0	1	0	0	1	1	0	1	0	0	1	0	Sadness	16	4.100000381	1	Joy	13	1.399997711	0	Neutral	14	1	0	Sadness	19	1	1	Neutral	22	1.099998474	1	Joy	-35	1.100006104
1	US	Caucasian	Human	Cooperative	0.5	0	0	0	1	1	1	1	1	0	1	1	1	0	0	1	0	0	0	1	0	0	Neutral	31	1.456411362	0	Neutral	32	1.426345825	0	Neutral	24	1.457206726	0	Neutral	24	1.222984314	1	Neutral	36	1.456756592	1	Neutral	26	1.692779541
1	US	Caucasian	Human	Cooperative	0.6	1	1	1	1	1	1	1	1	0	0	0	0	1	0	0	1	0	1	0	1	0	Anger	22	1.66626358	1	Joy	31	3.833648682	1	Joy	18	1.432250977	1	Joy	39	1.798728943	1	Joy	36	2.546783447	1	Joy	32	2.401306152
1	US	Caucasian	Human	Cooperative	0.65	0	1	0	0	0	0	0	0	1	1	1	1	1	1	1	1	1	1	1	1	0	Neutral	-44	2.835155487	0	Sadness	-44	1.368156433	1	Joy	-50	0.884132385	0	Neutral	-50	2.369781494	0	Neutral	-48	4.738967896	0	Neutral	-50	6.324584961
1	US	Caucasian	Human	Cooperative	0.65	1	0	0	0	0	0	1	0	1	1	1	1	1	1	1	1	1	1	1	0	0	Regret	44	9.484676361	1	Neutral	-15	4.015411377	0	Neutral	20	10.95162964	0	Neutral	-31	2.51675415	0	Neutral	-45	5.834320068	0	Neutral	-49	7.615524292
1	US	Caucasian	Human	Cooperative	0.65	1	1	0	0	1	0	0	1	1	0	1	1	1	0	1	1	0	1	1	1	0	Sadness	-13	3.062255859	1	Joy	23	4.606277466	1	Joy	27	1.880599976	0	Joy	11	1.80821228	0	Sadness	27	2.528259277	1	Joy	24	11.65805054
1	US	Caucasian	Human	Cooperative	0.7	1	0	1	1	0	1	0	0	0	0	1	1	1	1	1	1	1	1	1	1	0	Sadness	50	3.247344971	1	Regret	-48	2.331520081	0	Regret	39	4.683868408	1	Joy	50	1.565658569	1	Regret	-38	2.648620605	0	Sadness	35	1.486022949
1	US	Caucasian	Human	Cooperative	0.75	1	1	1	1	1	0	1	1	1	1	0	1	1	1	0	1	1	1	0	0	0	Joy	38	3.443214417	1	Neutral	42	1.769771576	1	Joy	42	1.784698486	1	Neutral	41	3.914878845	1	Neutral	43	2.376953125	1	Joy	33	2.855453491
1	US	Caucasian	Human	Cooperative	0.85	0	0	1	0	1	1	1	1	1	1	1	1	1	1	1	1	1	1	1	1	0	Neutral	-16	12.72038651	0	Neutral	-50	8.451721191	0	Regret	-49	1.800743103	1	Regret	31	3.868865967	0	Neutral	-50	1.117797852	1	Joy	50	3.383224487
1	US	Caucasian	Human	Cooperative	0.85	1	1	1	0	1	1	0	1	1	1	1	1	1	1	1	1	1	0	1	1	0	Neutral	38	1.934431076	1	Neutral	40	1.884178162	1	Neutral	48	1.485473633	1	Neutral	17	2.568359375	0	Neutral	34	1.450134277	1	Neutral	32	1.136230469
1	US	Caucasian	Human	Cooperative	0.85	0	1	1	1	1	1	1	1	1	1	1	1	1	1	1	1	1	0	1	0	0	Joy	31	12.16979218	0	Sadness	19	5.849739075	1	Joy	45	5.287277222	1	Joy	49	4.166320801	1	Joy	49	1.945053101	1	Joy	48	1.290039063
1	US	Caucasian	Human	Cooperative	0.9	1	1	0	0	1	1	1	1	1	1	1	1	1	1	1	1	1	1	1	1	0	Sadness	32	6.867313385	1	Joy	27	2.667419434	1	Regret	-13	2.317222595	0	Joy	36	1.78326416	0	Sadness	30	1.734832764	1	Joy	39	1.848022461
1	US	Caucasian	Human	Cooperative	0.9	1	1	1	0	1	1	1	1	1	1	1	1	1	1	1	1	1	1	1	0	0	Anger	0	1.433574677	1	Joy	25	4.498523712	1	Joy	50	3.715133667	1	Regret	-3	1.717796326	0	Neutral	50	1.317840576	1	Joy	50	1.333755493
1	US	Caucasian	Human	Cooperative	0.9	0	0	1	1	1	1	1	1	1	1	1	1	1	1	1	1	1	1	1	1	0	Joy	-29	6.700000763	0	Joy	-37	2.400001526	0	Regret	-7	1.199996948	1	Joy	21	2.5	1	Joy	35	0.800003052	1	Joy	28	0.899993896
1	US	Caucasian	Human	Cooperative	0.9	1	1	1	1	1	1	1	1	0	1	1	1	1	1	1	0	1	1	1	1	0	Joy	44	4.280990601	1	Joy	47	8.583526611	1	Neutral	30	3.351211548	1	Neutral	28	1.51550293	1	Neutral	27	0.999633789	1	Neutral	18	1.000732422
1	US	Caucasian	Human	Cooperative	0.95	1	1	0	1	1	1	1	1	1	1	1	1	1	1	1	1	1	1	1	1	0	Sadness	17	3.690734863	1	Joy	8	1.270843506	1	Regret	12	6.699890137	0	Anger	-17	0.953552246	1	Joy	7	0.95425415	1	Joy	15	1.052337646
1	US	Caucasian	Human	Cooperative	0.95	1	1	1	0	1	1	1	1	1	1	1	1	1	1	1	1	1	1	1	1	0	Sadness	-28	4.512447357	1	Joy	50	7.389167786	1	Joy	50	6.773330688	1	Regret	6	3.793106079	0	Sadness	-11	2.016464233	1	Joy	40	3.864715576
1	US	Caucasian	Human	Cooperative	0.95	1	1	1	1	1	1	1	1	1	1	1	1	1	1	1	1	1	1	1	0	0	Regret	-27	13.73730087	1	Joy	50	8.288101196	1	Joy	50	1.35269928	1	Joy	50	5.129501343	1	Joy	50	4.378799438	1	Joy	50	3.342193604
1	US	Caucasian	Human	Cooperative	1	1	1	1	1	1	1	1	1	1	1	1	1	1	1	1	1	1	1	1	1	0	Sadness	-1	2.085741043	1	Joy	11	0.733947754	1	Joy	13	0.667366028	1	Joy	17	0.866943359	1	Joy	24	0.968566895	1	Joy	17	1.067810059
1	US	Caucasian	Human	Cooperative	1	1	1	1	1	1	1	1	1	1	1	1	1	1	1	1	1	1	1	1	1	0	Sadness	50	2.116519928	1	Joy	50	1.231315613	1	Joy	50	6.007911682	1	Joy	50	2.09980011	1	Joy	50	1.29574585	1	Joy	50	1.118469238
0	US	Japanese	Agent	Neutral	0	0	0	0	0	0	0	0	0	0	0	0	0	0	0	0	0	0	0	0	0	0	Joy	-39	20.890728	0	Joy	-50	3.074409485	0	Joy	-50	1.950180054	0	Neutral	-50	1.527618408	0	Neutral	-50	1.456604004	0	Neutral	-50	1.17791748
0	US	Japanese	Agent	Neutral	0	0	0	0	0	0	0	0	0	0	0	0	0	0	0	0	0	0	0	0	0	0	Neutral	-20	14.7095089	0	Joy	-42	11.61149597	0	Neutral	-50	18.10684204	0	Neutral	-50	6.012802124	0	Neutral	-50	5.763381958	0	Neutral	-50	11.12838745
0	US	Japanese	Agent	Neutral	0	0	0	0	0	0	0	0	0	0	0	0	0	0	0	0	0	0	0	0	0	0	Neutral	-22	13.15042114	0	Neutral	-25	1.984794617	0	Neutral	-50	1.10017395	0	Neutral	-50	1.000022888	0	Neutral	-50	1.051513672	0	Neutral	-50	0.865402222
0	US	Japanese	Agent	Neutral	0	0	0	0	0	0	0	0	0	0	0	0	0	0	0	0	0	0	0	0	0	0	Joy	-26	20.16256332	0	Joy	-27	12.39552307	0	Neutral	-37	6.44921875	0	Neutral	-40	5.999450684	0	Neutral	-42	3.631866455	0	Neutral	-46	5.482299805
0	US	Japanese	Agent	Neutral	0	0	0	0	0	0	0	0	0	0	0	0	0	0	0	0	0	0	0	0	0	0	Neutral	-50	3.911334991	0	Neutral	-50	0.985591888	0	Neutral	-50	0.736366272	0	Neutral	-50	0.537658691	0	Neutral	-50	1.269042969	0	Neutral	-50	1.053894043
0	US	Japanese	Agent	Neutral	0	0	0	0	0	0	0	0	0	0	0	0	0	0	0	0	0	0	0	0	0	0	Neutral	-32	3.493413925	0	Neutral	-49	1.663650513	0	Neutral	-50	1.145080566	0	Neutral	-50	1.085334778	0	Neutral	-50	1.456771851	0	Neutral	-50	1.122421265
0	US	Japanese	Agent	Neutral	0	0	0	0	0	0	0	0	0	0	0	0	0	0	0	0	0	0	0	0	0	0	Neutral	0	14.20783234	0	Neutral	0	14.82936859	0	Neutral	1	5.520996094	0	Neutral	0	1.851928711	0	Neutral	-38	1.434020996	0	Neutral	-50	1.017684937
0	US	Japanese	Agent	Neutral	0	0	0	0	0	0	0	0	0	0	0	0	0	0	0	0	0	0	0	0	0	0	Neutral	-50	3.040969849	0	Neutral	-50	1.850971222	0	Neutral	-50	1.387031555	0	Neutral	-50	1.474571228	0	Neutral	-50	1.583358765	0	Neutral	-50	1.159545898
0	US	Japanese	Agent	Neutral	0	0	0	0	0	0	0	0	0	0	0	0	0	0	0	0	0	0	0	0	0	0	Neutral	-38	2.96213913	0	Neutral	-45	1.931350708	0	Neutral	-48	1.897819519	0	Neutral	-49	1.71446228	0	Neutral	-50	1.299484253	0	Neutral	-50	1.215332031
0	US	Japanese	Agent	Neutral	0.05	1	0	0	0	0	0	0	0	0	0	0	0	0	0	0	0	0	0	0	0	0	Sadness	1	4.799829483	0		0	0	0		0	0	0		0	0	0		0	0	0		0	0
0	US	Japanese	Agent	Neutral	0.05	0	0	0	0	0	0	0	0	0	1	0	0	0	0	0	0	0	0	0	0	0	Neutral	-48	15.89500046	0	Neutral	-49	4.682998657	0	Neutral	-50	2.815002441	0	Neutral	-50	2.532012939	0	Neutral	-50	8.781997681	0	Neutral	-50	4.182006836
0	US	Japanese	Agent	Neutral	0.05	0	0	0	0	0	0	0	0	0	0	0	0	0	0	0	0	0	0	1	0	0	Joy	1	17.53850937	0	Joy	2	8.580986023	0	Joy	-25	3.1043396	0	Joy	-38	1.754272461	0	Joy	-38	1.303268433	0	Joy	-50	3.232452393
0	US	Japanese	Agent	Neutral	0.05	1	0	0	0	0	0	0	0	0	0	0	0	0	0	0	0	0	0	0	0	0	Sadness	-34	5.349796295	1	Joy	3	1.348373413	0	Neutral	0	1.315986633	0	Neutral	-23	1.650115967	0	Neutral	-25	1.199874878	0	Neutral	-43	0.999710083
0	US	Japanese	Agent	Neutral	0.05	1	0	0	0	0	0	0	0	0	0	0	0	0	0	0	0	0	0	0	0	0	Regret	-40	10.04359818	1	Joy	-36	1.663230896	0	Sadness	-48	1.761917114	0	Neutral	36	0.88180542	0	Neutral	26	0.997634888	0	Neutral	33	0.997558594
0	US	Japanese	Agent	Neutral	0.05	0	1	0	0	0	0	0	0	0	0	0	0	0	0	0	0	0	0	0	0	0	Neutral	-16	4.862794876	0	Regret	-50	5.174777985	1	Neutral	-34	1.847503662	0	Neutral	-50	1.864280701	0	Neutral	-50	1.299835205	0	Neutral	-50	1.230636597
0	US	Japanese	Agent	Neutral	0.1	0	0	0	1	0	0	0	0	0	1	0	0	0	0	0	0	0	0	0	0	0	Neutral	-9	4.783786774	0	Joy	-38	9.221611023	0	Neutral	-24	11.71798706	0	Regret	-18	5.168151855	1	Sadness	-20	2.449157715	0	Joy	-7	1.150558472
0	US	Japanese	Agent	Neutral	0.1	0	0	0	0	0	1	0	1	0	0	0	0	0	0	0	0	0	0	0	0	0	Neutral	46	6.867071152	0	Neutral	46	3.232803345	0	Neutral	-26	2.549720764	0	Neutral	-29	2.950042725	0	Neutral	-23	2.949386597	0	Regret	-39	7.650009155
0	US	Japanese	Agent	Neutral	0.1	0	1	0	0	0	0	0	0	0	0	0	0	0	0	1	0	0	0	0	0	0	Neutral	-30	19.73600197	0	Neutral	-47	18.53499603	1	Joy	5	4.849990845	0	Neutral	-24	4.617004395	0	Joy	-21	20.80201721	0	Neutral	-30	1.815979004
0	US	Japanese	Agent	Neutral	0.1	1	0	0	0	0	1	0	0	0	0	0	0	0	0	0	0	0	0	0	0	0	Sadness	-20	2.203029633	1	Joy	-40	0.999984741	0	Joy	27	0.983253479	0	Joy	40	0.866973877	0	Joy	-37	4.137809753	0	Regret	-50	0.551010132
0	US	Japanese	Agent	Neutral	0.1	1	0	0	0	0	0	0	0	0	0	1	0	0	0	0	0	0	0	0	0	0	Anger	-32	3.936534882	1	Joy	-23	1.768058777	0	Neutral	-24	1.084342957	0	Neutral	-11	3.016853333	0	Neutral	-20	2.084259033	0	Neutral	-34	1.317550659
0	US	Japanese	Agent	Neutral	0.1	0	0	0	1	0	0	0	0	0	0	0	0	1	0	0	0	0	0	0	0	0	Neutral	48	12.4536953	0	Joy	50	8.716178894	0	Joy	50	6.946586609	0	Sadness	50	4.766143799	1	Joy	50	5.900253296	0	Joy	48	7.850112915
0	US	Japanese	Agent	Neutral	0.2	0	0	0	1	1	0	0	0	0	1	1	0	0	0	0	0	0	0	0	0	0	Joy	-22	3.545915604	0	Sadness	18	1.893081665	0	Anger	46	1.084457397	0	Neutral	32	0.898963928	1	Anger	16	0.967834473	1	Anger	40	0.883071899
0	US	Japanese	Agent	Neutral	0.2	0	0	0	0	1	0	0	0	0	1	1	0	0	0	0	0	0	0	1	0	0	Joy	-45	1.61754036	0	Neutral	-49	1.200138092	0	Neutral	-50	0.800819397	0	Neutral	21	1.549919128	0	Anger	-50	0.951171875	1	Joy	-48	0.967315674
0	US	Japanese	Agent	Neutral	0.2	1	0	1	0	0	0	0	0	0	0	0	0	0	1	1	0	0	0	0	0	0	Neutral	50	10.09857178	1	Joy	24	2.455963135	0	Joy	42	1.595153809	1	Neutral	40	1.773162842	0	Anger	26	1.650268555	0	Neutral	33	1.69934082
0	US	Japanese	Agent	Neutral	0.2	0	0	0	1	1	0	0	0	0	0	0	0	0	0	0	0	0	0	1	1	0	Joy	27	6.796443939	0	Joy	-15	5.231002808	0	Joy	-27	8.913864136	0	Sadness	19	18.29370117	1	Joy	-26	2.000366211	1	Joy	-25	5.216400146
0	US	Japanese	Agent	Neutral	0.25	0	1	1	1	0	1	0	0	0	0	0	0	0	1	0	0	0	0	0	0	0	Neutral	30	14.68449593	0	Anger	29	0.869689941	1	Joy	47	1.555969238	1	Joy	-22	1.086914063	1	Joy	-29	0.669448853	0	Regret	42	0.65397644
0	US	Japanese	Agent	Neutral	0.35	1	1	0	1	0	0	0	1	1	0	0	0	0	0	0	0	1	0	1	0	0	Neutral	12	3.729324341	1	Joy	-19	3.211662292	1	Joy	2	1.229225159	0	Neutral	19	0.96647644	1	Joy	-21	0.765136719	0	Neutral	21	0.750061035
0	US	Japanese	Agent	Neutral	0.35	1	0	0	1	0	0	0	0	0	0	0	0	0	1	0	1	1	1	1	0	0	Neutral	-39	2.796609879	1	Joy	0	1.332473755	0	Joy	1	1.233261108	0	Neutral	1	0.766906738	1	Joy	0	0.532989502	0	Joy	1	0.765808105
0	US	Japanese	Agent	Neutral	0.4	1	1	0	0	1	1	0	1	0	0	0	1	1	0	0	0	1	0	0	0	0	Neutral	-25	2.652259827	1	Neutral	-34	7.722511292	1	Joy	-50	1.529151917	0	Neutral	35	1.734542847	0	Sadness	50	1.553421021	1	Neutral	2	2.092010498
0	US	Japanese	Agent	Neutral	0.4	1	1	0	1	1	0	1	0	1	0	0	1	0	0	1	0	0	0	0	0	0	Regret	50	1.899999619	1	Joy	-50	1.099998474	1	Neutral	-50	0.699996948	0	Joy	50	1.199996948	1	Joy	50	2.800003052	1	Joy	-50	3.099990845
0	US	Japanese	Agent	Neutral	0.45	0	0	0	1	0	0	0	0	0	0	0	0	1	1	1	1	1	1	1	1	0	Neutral	-17	5.467266083	0	Neutral	-14	1.981910706	0	Neutral	-18	2.873626709	0	Neutral	-22	2.273117065	1	Neutral	-23	12.19192505	0	Neutral	-31	23.79833984
0	US	Japanese	Agent	Neutral	0.5	1	0	1	0	0	0	1	1	0	1	1	1	0	0	0	1	1	1	0	0	0	Neutral	20	7.700000763	1	Neutral	20	2.399993896	0	Neutral	35	1.600006104	1	Sadness	20	0.900009155	0	Joy	14	1	0	Neutral	43	0.799987793
0	US	Japanese	Agent	Neutral	0.5	1	1	1	0	1	0	0	1	0	1	0	1	0	0	0	0	1	1	1	0	0	Joy	24	3.633049011	1	Anger	32	0.849960327	1	Joy	-9	1.533218384	1	Regret	24	2.335151672	0	Joy	37	2.133392334	1	Joy	6	1.749725342
0	US	Japanese	Agent	Neutral	0.5	1	0	0	0	1	1	0	1	0	1	1	0	1	0	1	0	1	0	0	1	0	Neutral	0	2.299701691	1	Joy	0	2.898422241	0	Neutral	0	2.183151245	0	Neutral	-1	1.716812134	0	Sadness	-1	1.700744629	1	Joy	-1	7.149658203
0	US	Japanese	Agent	Neutral	0.5	1	0	1	1	0	1	1	1	0	0	1	0	1	0	0	0	1	0	0	1	0	Anger	-34	3.176040649	1	Joy	30	2.02305603	0	Regret	33	3.209396362	1	Joy	-21	0.9190979	1	Joy	28	1.905731201	0	Sadness	-33	1.220275879
0	US	Japanese	Agent	Neutral	0.55	1	1	0	1	0	1	0	0	0	0	0	1	1	1	1	0	0	1	1	1	0	Sadness	14	26.70166397	1	Joy	44	12.41404724	1	Joy	31	11.31756592	0	Anger	-23	1.783538818	1	Joy	16	5.333465576	0	Sadness	-9	4.834655762
0	US	Japanese	Agent	Neutral	0.55	0	1	0	0	0	0	0	0	0	0	1	1	1	1	1	1	1	1	1	1	0	Neutral	2	6.980802536	0	Neutral	-39	2.606010437	1	Joy	4	1.436408997	0	Neutral	1	1.986778259	0	Neutral	-50	2.790161133	0	Neutral	-50	1.069015503
0	US	Japanese	Agent	Neutral	0.6	1	0	1	0	0	1	0	1	0	1	1	0	1	0	0	1	1	1	1	1	0	Neutral	12	3.299999237	1	Regret	22	1.599998474	0	Neutral	1	1.700004578	1	Sadness	-21	1.900009155	0	Joy	32	1.599014282	0	Neutral	-9	2.400009155
0	US	Japanese	Agent	Neutral	0.6	0	0	1	0	0	1	1	1	1	0	0	1	1	0	1	1	1	1	1	0	0	Neutral	-50	3.065999985	0	Neutral	-50	1.166000366	0	Neutral	-50	0.916999817	1	Neutral	-50	1.367004395	0	Neutral	-50	4.01600647	0	Neutral	-50	2.167999268
0	US	Japanese	Agent	Neutral	0.7	1	1	0	1	0	1	1	1	1	1	1	1	0	1	1	1	1	0	0	0	0	Neutral	0	6.577924728	1	Joy	0	9.019985199	1	Neutral	1	0.879745483	0	Neutral	0	1.23979187	1	Neutral	0	2.96043396	0	Neutral	0	0.560287476
0	US	Japanese	Agent	Neutral	0.75	1	1	1	1	0	0	0	1	1	1	1	1	1	0	0	1	1	1	1	1	0	Anger	-50	5.743000031	1	Joy	-50	2.805999756	1	Joy	-3	1.953994751	1	Joy	-4	2.238998413	1	Joy	3	1.669998169	0	Joy	3	1.052993774
0	US	Japanese	Agent	Neutral	0.85	1	1	1	1	1	1	1	1	1	1	1	1	1	1	1	1	1	0	0	0	0	Regret	7	5.600000381	1	Joy	9	2.599998474	1	Joy	35	6.099998474	1	Joy	31	2.5	1	Joy	42	13.95599365	1	Neutral	41	0.5
0	US	Japanese	Agent	Neutral	0.9	1	0	0	1	1	1	1	1	1	1	1	1	1	1	1	1	1	1	1	1	0	Sadness	-24	2.299575806	1	Neutral	2	1.416110992	0	Joy	-45	1.333145142	0	Sadness	23	1.315841675	1	Joy	44	0.966461182	1	Joy	50	1.350296021
0	US	Japanese	Agent	Neutral	0.95	1	1	1	1	1	1	0	1	1	1	1	1	1	1	1	1	1	1	1	1	0	Joy	18	4.600002289	1	Joy	15	1.900001526	1	Joy	19	1.599998474	1	Joy	27	2.899993896	1	Anger	24	2.100006104	1	Sadness	23	1
0	US	Japanese	Agent	Neutral	0.95	1	1	1	1	1	1	1	1	1	1	1	1	1	1	1	1	1	1	1	0	0	Anger	12	8.597000122	1	Joy	25	1.050998688	1	Joy	35	0.931999207	1	Joy	50	0.916000366	1	Joy	50	0.651000977	1	Joy	50	0.682998657
0	US	Japanese	Agent	Neutral	0.95	1	1	1	1	1	1	1	1	1	1	1	1	1	1	1	1	1	1	1	0	0	Anger	11	4.254295349	1	Joy	12	1.75201416	1	Joy	21	2.970214844	1	Joy	18	2.185195923	1	Joy	9	0.88458252	1	Joy	28	0.884017944
0	US	Japanese	Agent	Neutral	0.95	1	1	1	1	1	1	1	1	1	1	1	1	1	1	1	1	1	1	1	0	0	Regret	17	2.982395172	1	Joy	29	0.883403778	1	Joy	50	1.014755249	1	Joy	50	0.648994446	1	Joy	50	1.416725159	1	Joy	50	0.967269897
0	US	Japanese	Agent	Neutral	0.95	1	1	1	1	1	1	1	1	1	1	1	1	1	1	1	1	1	1	0	1	0	Sadness	-22	18.38430786	1	Joy	7	4.180419922	1	Joy	15	1.236236572	1	Joy	15	1.245727539	1	Joy	27	1.100265503	1	Joy	37	0.992965698
0	US	Japanese	Agent	Neutral	0.95	0	1	1	1	1	1	1	1	1	1	1	1	1	1	1	1	1	1	1	1	0	Joy	50	1.864990234	0	Sadness	2	27.83399963	1	Neutral	13	2.367980957	1	Neutral	5	1.449981689	1	Neutral	40	1.201019287	1	Neutral	23	1.002990723
0	US	Japanese	Agent	Neutral	1	1	1	1	1	1	1	1	1	1	1	1	1	1	1	1	1	1	1	1	1	0	Neutral	50	2.248844147	1	Joy	50	2.098564148	1	Joy	50	1.000427246	1	Joy	50	0.882461548	1	Joy	50	1.282867432	1	Joy	50	1.114883423
0	US	Japanese	Human	Neutral	0	0	0	0	0	0	0	0	0	0	0	0	0	0	0	0	0	0	0	0	0	0	Neutral	-50	1.232690811	0	Neutral	-50	0.982814789	0	Neutral	-50	0.967002869	0	Neutral	-50	15.16419983	0	Neutral	-50	0.866439819	0	Neutral	-49	0.766082764
0	US	Japanese	Human	Neutral	0	0	0	0	0	0	0	0	0	0	0	0	0	0	0	0	0	0	0	0	0	0	Neutral	-40	4.407505035	0	Neutral	-50	2.264945984	0	Neutral	-50	2.718986511	0	Neutral	-50	1.850280762	0	Joy	-50	1.756240845	0	Neutral	-49	1.174972534
0	US	Japanese	Human	Neutral	0	0	0	0	0	0	0	0	0	0	0	0	0	0	0	0	0	0	0	0	0	0	Neutral	-23	10.09183884	0	Neutral	-28	3.907539368	0	Neutral	-27	3.384078979	0	Neutral	-36	1.776153564	0	Neutral	-34	2.576797485	0	Neutral	-37	2.630554199
0	US	Japanese	Human	Neutral	0	0	0	0	0	0	0	0	0	0	0	0	0	0	0	0	0	0	0	0	0	0	Neutral	-48	12.83338165	0	Neutral	-50	3.584777832	0	Neutral	-50	2.082901001	0	Neutral	-50	4.682220459	0	Neutral	-50	2.816177368	0	Neutral	-50	2.317733765
0	US	Japanese	Human	Neutral	0	0	0	0	0	0	0	0	0	0	0	0	0	0	0	0	0	0	0	0	0	0	Neutral	-31	2.969024658	0	Joy	-44	4.121185303	0	Joy	-44	1.151519775	0	Joy	-47	2.843170166	0	Neutral	-45	1.417816162	0	Neutral	-47	168.7950439
0	US	Japanese	Human	Neutral	0	0	0	0	0	0	0	0	0	0	0	0	0	0	0	0	0	0	0	0	0	0	Sadness	-20	4.081359863	0	Sadness	-19	1.39982605	0	Sadness	-17	1.951271057	0	Sadness	-14	4.667938232	0	Sadness	-20	1.198364258	0	Sadness	-12	1.449264526
0	US	Japanese	Human	Neutral	0	0	0	0	0	0	0	0	0	0	0	0	0	0	0	0	0	0	0	0	0	0	Anger	-50	3.04722023	0	Anger	-50	1.457122803	0	Anger	-50	7.434394836	0	Anger	-50	5.056289673	0	Neutral	-50	2.830154419	0	Neutral	-50	3.633178711
0	US	Japanese	Human	Neutral	0	0	0	0	0	0	0	0	0	0	0	0	0	0	0	0	0	0	0	0	0	0	Neutral	-29	5.548999786	0	Neutral	-50	1.933006287	0	Neutral	-50	2.60900116	0	Neutral	-50	1.464004517	0	Neutral	-50	1.220001221	0	Neutral	-50	1.251998901
0	US	Japanese	Human	Neutral	0	0	0	0	0	0	0	0	0	0	0	0	0	0	0	0	0	0	0	0	0	0	Neutral	-31	5.632656097	0	Neutral	-47	2.116256714	0	Neutral	-50	1.049980164	0	Neutral	-50	1.132698059	0	Neutral	-50	1.134368896	0	Neutral	-50	1.051086426
0	US	Japanese	Human	Neutral	0	0	0	0	0	0	0	0	0	0	0	0	0	0	0	0	0	0	0	0	0	0	Neutral	-49	1.850593567	0	Neutral	-50	1.437507629	0	Neutral	-50	0.994995117	0	Neutral	-50	1.200866699	0	Neutral	-50	1.209884644	0	Neutral	-50	4.018341064
0	US	Japanese	Human	Neutral	0.05	1	0	0	0	0	0	0	0	0	0	0	0	0	0	0	0	0	0	0	0	0	Anger	-30	2.556135178	1	Joy	-25	1.253540039	0	Neutral	-30	1.387054443	0	Neutral	-42	1.537025452	0	Neutral	-50	0.635894775	0	Neutral	-50	1.101333618
0	US	Japanese	Human	Neutral	0.05	1	0	0	0	0	0	0	0	0	0	0	0	0	0	0	0	0	0	0	0	0	Sadness	-50	3.433441162	1	Joy	-48	6.96762085	0	Neutral	-46	3.200256348	0	Neutral	-43	10.0848999	0	Neutral	-50	2.300567627	0	Neutral	-50	2.066986084
0	US	Japanese	Human	Neutral	0.05	0	0	1	0	0	0	0	0	0	0	0	0	0	0	0	0	0	0	0	0	0	Neutral	1	5.816249847	0	Neutral	-1	2.816417694	0	Neutral	1	0.983985901	1	Neutral	1	3.983139038	0	Neutral	-1	0.865982056	0	Neutral	0	0.667266846
0	US	Japanese	Human	Neutral	0.05	0	1	0	0	0	0	0	0	0	0	0	0	0	0	0	0	0	0	0	0	0	Neutral	15	4.5	0	Sadness	-27	10.69961548	1	Joy	-28	4	0	Neutral	2	1.300003052	0	Neutral	-39	1.699996948	0	Neutral	-47	1.199996948
0	US	Japanese	Human	Neutral	0.25	0	0	0	0	0	0	1	0	1	0	0	0	1	0	1	0	0	1	0	0	0	Joy	-6	15.23300171	0	Joy	-9	7.132995605	0	Joy	-20	1.149993896	0	Joy	-26	0.783004761	0	Joy	-22	0.699996948	0	Joy	-31	0.783996582
0	US	Japanese	Human	Neutral	0.25	0	0	1	0	0	0	0	1	1	0	0	0	0	1	0	0	1	0	0	0	0	Neutral	23	6.214630127	0	Neutral	-15	4.144508362	0	Sadness	-45	4.742706299	1	Joy	23	4.710479736	0	Neutral	21	4.728057861	0	Neutral	-23	4.101257324
0	US	Japanese	Human	Neutral	0.3	0	1	0	0	0	1	0	0	0	0	0	1	1	1	1	0	0	0	0	0	0	Neutral	-18	2.795499802	0	Sadness	-29	2.329502106	1	Joy	4	0.914901733	0	Neutral	-21	2.129302979	0	Neutral	13	1.130096436	0	Sadness	-21	0.798797607
0	US	Japanese	Human	Neutral	0.3	1	0	1	1	0	0	0	0	0	0	1	0	0	0	0	0	0	0	1	1	0	Joy	33	2.309249878	1	Joy	-6	0.878170013	0	Joy	-26	1.435905457	1	Joy	32	0.76121521	1	Joy	38	1.565208435	0	Joy	21	3.196624756
0	US	Japanese	Human	Neutral	0.35	0	0	0	0	0	0	0	0	1	0	0	1	0	1	0	1	1	1	1	0	0	Neutral	-45	4.100999832	0	Neutral	-50	5.928001404	0	Anger	-50	2.369995117	0	Neutral	-50	1.836990356	0	Neutral	-50	1.586990356	0	Neutral	-50	1.654998779
0	US	Japanese	Human	Neutral	0.4	1	0	0	1	0	0	0	1	0	0	0	0	1	1	0	0	1	1	0	1	0	Regret	25	1.273044586	1	Neutral	-12	1.345779419	0	Regret	25	1.089553833	0	Sadness	16	1.03918457	1	Regret	-15	1.305709839	0	Neutral	15	1.039733887
0	US	Japanese	Human	Neutral	0.45	0	0	0	0	0	0	0	0	0	0	1	0	1	1	1	1	1	1	1	1	0	Neutral	-50	3.868913651	0	Neutral	-50	1.517715454	0	Neutral	-50	0.783889771	0	Neutral	-50	0.917350769	0	Neutral	-50	0.651123047	0	Neutral	-50	0.984939575
0	US	Japanese	Human	Neutral	0.45	0	1	1	1	0	0	1	0	1	1	0	0	1	0	0	1	0	0	1	0	0	Neutral	-11	9.426618576	0	Sadness	-21	1.645759583	1	Joy	6	1.118843079	1	Joy	-7	1.084487915	1	Joy	-22	1.683517456	0	Neutral	13	1.000076294
0	US	Japanese	Human	Neutral	0.5	0	1	0	1	0	0	1	1	1	1	0	0	0	1	0	1	0	1	0	1	0	Joy	20	6.132408142	0	Neutral	21	1.833999634	1	Joy	-16	2.600105286	0	Joy	7	2.066558838	1	Neutral	25	2.816436768	0	Neutral	43	1.883224487
0	US	Japanese	Human	Neutral	0.65	0	0	1	1	0	0	0	0	1	1	1	1	1	1	1	1	1	1	1	0	0	Neutral	-50	3.815465927	0	Sadness	-50	2.781627655	0	Sadness	-4	1.133003235	1	Joy	14	1.764907837	1	Joy	-50	2.332839966	0	Neutral	-50	1.098251343
0	US	Japanese	Human	Neutral	0.75	1	1	1	1	1	1	1	0	0	1	1	1	1	1	1	1	1	0	0	0	0	Regret	-36	8.249786377	1	Neutral	17	5.816474915	1	Neutral	-20	0.883026123	1	Joy	3	1.533233643	1	Neutral	46	1.033218384	1	Neutral	34	4.066177368
0	US	Japanese	Human	Neutral	0.85	0	1	0	0	1	1	1	1	1	1	1	1	1	1	1	1	1	1	1	1	0	Neutral	-14	7.099979401	0	Sadness	-16	10.14878082	1	Neutral	-16	2.733627319	0	Neutral	8	1.215209961	0	Sadness	8	1.334457397	1	Joy	11	2.699447632
0	US	Japanese	Human	Neutral	0.85	0	0	1	0	1	1	1	1	1	1	1	1	1	1	1	1	1	1	1	1	0	Joy	-34	9.211654663	0	Neutral	-7	1.51512146	0	Sadness	-32	1.464698792	1	Joy	41	0.984344482	0	Anger	19	1.764038086	1	Joy	41	1.081924438
0	US	Japanese	Human	Neutral	0.9	1	0	1	0	1	1	1	1	1	1	1	1	1	1	1	1	1	1	1	1	0	Anger	-34	2.534194946	1	Neutral	-10	1.782531738	0	Anger	-12	2.519187927	1	Neutral	-5	1.95010376	0	Neutral	-6	1.499008179	1	Neutral	2	0.884735107
0	US	Japanese	Human	Neutral	0.9	1	1	1	1	1	1	0	1	1	1	1	1	1	1	1	1	1	1	1	0	0	Regret	0	9.400001526	1	Joy	25	2.060005188	1	Joy	27	3.507995605	1	Joy	39	2.641998291	1	Joy	0	1.518997192	1	Joy	5	1.304000854
0	US	Japanese	Human	Neutral	0.95	1	0	1	1	1	1	1	1	1	1	1	1	1	1	1	1	1	1	1	1	0	Regret	-50	11.64409256	1	Neutral	0	1.648597717	0	Neutral	1	1.249839783	1	Neutral	-1	2.214233398	1	Neutral	50	1.098739624	1	Neutral	50	1.083053589
0	US	Japanese	Human	Neutral	1	1	1	1	1	1	1	1	1	1	1	1	1	1	1	1	1	1	1	1	1	0	Anger	10	6.220497131	1	Joy	11	1.631599426	1	Joy	28	2.308898926	1	Joy	28	3.837600708	1	Joy	27	1.904403687	1	Joy	28	1.7059021
0	US	Japanese	Human	Neutral	1	1	1	1	1	1	1	1	1	1	1	1	1	1	1	1	1	1	1	1	1	0	Sadness	32	8.867851257	1	Joy	-36	3.932800293	1	Joy	-45	2.531982422	1	Joy	-50	1.299484253	1	Joy	50	1.716781616	1	Joy	50	1.450927734
0	US	Japanese	Human	Neutral	1	1	1	1	1	1	1	1	1	1	1	1	1	1	1	1	1	1	1	1	1	0	Joy	29	3.999998093	1	Joy	40	7.599998474	1	Joy	48	3.799987793	1	Joy	37	2.199981689	1	Joy	35	1	1	Joy	49	1.099975586
0	US	Japanese	Human	Neutral	1	1	1	1	1	1	1	1	1	1	1	1	1	1	1	1	1	1	1	1	1	0	Sadness	48	1.218910217	1	Joy	21	1.883956909	1	Joy	44	1.802032471	1	Joy	38	1.401123047	1	Joy	41	3.353256226	1	Joy	50	2.58454895
0	US	Japanese	Human	Neutral	1	1	1	1	1	1	1	1	1	1	1	1	1	1	1	1	1	1	1	1	1	0	Neutral	-37	1.251489639	1	Joy	20	7.093799591	1	Joy	26	1.355453491	1	Joy	37	0.729064941	1	Neutral	44	0.834350586	1	Neutral	45	0.729156494
1	US	Caucasian	Agent	Neutral	0	0	0	0	0	0	0	0	0	0	0	0	0	0	0	0	0	0	0	0	0	0	Sadness	-44	2.91642952	0	Anger	-50	1.041389465	0	Anger	-50	1.250205994	0	Anger	-50	1.147171021	0	Anger	-50	1.041412354	0	Anger	-50	0.832580566
1	US	Caucasian	Agent	Neutral	0	0	0	0	0	0	0	0	0	0	0	0	0	0	0	0	0	0	0	0	0	0	Neutral	-42	3.299156189	0	Neutral	-49	1.348815918	0	Neutral	-50	1.229003906	0	Neutral	-50	1.505325317	0	Neutral	-50	1.096160889	0	Neutral	-50	1.265136719
1	US	Caucasian	Agent	Neutral	0	0	0	0	0	0	0	0	0	0	0	0	0	0	0	0	0	0	0	0	0	0	Neutral	1	3.135223389	0	Neutral	0	0.833236694	0	Neutral	-50	3.186706543	0	Neutral	-50	0.834075928	0	Neutral	-50	0.834075928	0	Neutral	-50	0.751251221
1	US	Caucasian	Agent	Neutral	0	0	0	0	0	0	0	0	0	0	0	0	0	0	0	0	0	0	0	0	0	0	Neutral	-30	9.733596802	0	Neutral	-36	2.250701904	0	Neutral	-45	1.116600037	0	Neutral	-44	1.216598511	0	Neutral	-45	0.999603271	0	Neutral	-47	1.233306885
1	US	Caucasian	Agent	Neutral	0	0	0	0	0	0	0	0	0	0	0	0	0	0	0	0	0	0	0	0	0	0	Joy	3	8.809234619	0	Joy	8	7.736190796	0	Joy	33	1.006278992	0	Joy	46	1.100921631	0	Joy	36	1.178482056	0	Joy	22	1.164642334
1	US	Caucasian	Agent	Neutral	0	0	0	0	0	0	0	0	0	0	0	0	0	0	0	0	0	0	0	0	0	0	Neutral	-30	2.073799133	0	Neutral	-47	5.292697906	0	Neutral	-49	2.10723877	0	Neutral	-49	1.989860535	0	Neutral	-50	1.989059448	0	Neutral	-50	2.709136963
1	US	Caucasian	Agent	Neutral	0	0	0	0	0	0	0	0	0	0	0	0	0	0	0	0	0	0	0	0	0	0	Neutral	1	6.866771698	0	Neutral	-19	2.750839233	0	Neutral	-40	1.434890747	0	Neutral	-38	3.600112915	0	Neutral	-45	1.316543579	0	Neutral	-50	1.117095947
1	US	Caucasian	Agent	Neutral	0.05	0	0	0	0	0	0	1	0	0	0	0	0	0	0	0	0	0	0	0	0	0	Joy	33	25.5756855	0	Joy	36	2.896492004	0	Joy	-31	3.429397583	0	Joy	-35	3.631378174	0	Joy	-26	2.863998413	0	Joy	-30	767.5584106
1	US	Caucasian	Agent	Neutral	0.05	1	0	0	0	0	0	0	0	0	0	0	0	0	0	0	0	0	0	0	0	0	Anger	-24	13.98033333	1	Joy	-37	5.731719971	0	Neutral	-35	3.055023193	0	Neutral	-50	1.233474731	0	Neutral	-49	0.867233276	0	Neutral	-50	0.971740723
1	US	Caucasian	Agent	Neutral	0.1	1	0	1	0	0	0	0	0	0	0	0	0	0	0	0	0	0	0	0	0	0	Neutral	-50	1.100000381	1	Sadness	50	1.200000763	0	Regret	-1	2.800003052	1	Joy	-50	1.5	0		0	0	0		0	0
1	US	Caucasian	Agent	Neutral	0.1	0	0	0	1	0	0	1	0	0	0	0	0	0	0	0	0	0	0	0	0	0	Joy	5	7.28011322	0	Joy	-6	9.763786316	0	Neutral	-26	1.649719238	0	Anger	8	7.364151001	1	Neutral	9	2.116424561	0	Neutral	6	1.832901001
1	US	Caucasian	Agent	Neutral	0.1	1	0	0	0	0	1	0	0	0	0	0	0	0	0	0	0	0	0	0	0	0	Anger	-50	2.41595459	1	Neutral	0	2.15020752	0	Neutral	-50	3.082298279	0	Anger	-50	1.039596558	0	Anger	-50	1.733734131	0	Regret	-50	1.317199707
1	US	Caucasian	Agent	Neutral	0.15	1	0	0	0	0	0	1	0	0	1	0	0	0	0	0	0	0	0	0	0	0	Sadness	-26	1.68397522	1	Joy	23	0.967384338	0	Neutral	20	0.73349762	0	Neutral	-19	0.8828125	0	Neutral	25	0.682861328	0	Neutral	-43	1.850219727
1	US	Caucasian	Agent	Neutral	0.2	1	0	0	1	0	0	0	0	0	1	0	1	0	0	0	0	0	0	0	0	0	Neutral	-18	2.804092407	1	Joy	-23	1.503234863	0	Neutral	4	1.501815796	0	Neutral	-24	2.504196167	1	Joy	-15	0.967269897	0	Neutral	-33	1.719345093
1	US	Caucasian	Agent	Neutral	0.25	0	0	1	0	0	0	0	1	0	0	0	1	0	0	0	0	0	1	0	1	0	Neutral	-50	4.681556702	0	Joy	14	1.351501465	0	Anger	50	1.073120117	1	Joy	50	1.249893188	0	Joy	45	1.000762939	0	Joy	48	1.102386475
1	US	Caucasian	Agent	Neutral	0.3	1	0	1	0	0	1	1	0	1	0	1	0	0	0	0	0	0	0	0	0	0	Joy	37	2.600002289	1	Joy	-15	3.100006104	0	Sadness	18	0.800003052	1	Joy	12	1.099990845	0	Joy	19	0.899993896	0	Sadness	25	3.900009155
1	US	Caucasian	Agent	Neutral	0.45	1	1	0	1	1	0	1	1	0	0	0	1	0	0	0	1	0	0	1	0	0	Regret	0	3.917451859	1	Joy	-32	6.33392334	1	Regret	32	1.433815002	0	Sadness	50	1.749816895	1	Joy	-22	3.200653076	1	Sadness	3	1.183700562
1	US	Caucasian	Agent	Neutral	0.45	0	1	0	0	0	0	1	0	0	0	0	1	0	0	1	1	1	1	1	1	0	Neutral	9	5.948997498	0	Sadness	-19	5.282997131	1	Joy	14	7.75	0	Neutral	15	1.483001709	0	Neutral	29	2.532989502	0	Neutral	6	2.634002686
1	US	Caucasian	Agent	Neutral	0.45	0	0	0	1	0	0	0	1	1	0	1	1	1	1	0	0	0	0	1	1	0	Neutral	-10	7.38299942	0	Neutral	-30	1.816795349	0	Neutral	10	1.549598694	0	Anger	-33	1.099594116	1	Anger	-3	1.317199707	0	Neutral	-28	1.283905029
1	US	Caucasian	Agent	Neutral	0.55	1	0	0	0	0	1	0	1	0	1	0	1	1	1	0	1	1	1	1	0	0	Anger	5	6.468296051	1	Joy	9	2.050117493	0	Neutral	-17	2.350471497	0	Joy	-8	1.183273315	0	Joy	11	1.400009155	0	Anger	-17	1.266860962
1	US	Caucasian	Agent	Neutral	0.55	1	1	1	1	1	1	1	1	1	1	1	0	0	0	0	0	0	0	0	0	0	Anger	4	0.399999619	1	Joy	1	1.5	1	Joy	32	1.699996948	1	Joy	37	0.5	1	Joy	40	0.400001526	1	Joy	37	2.900009155
1	US	Caucasian	Agent	Neutral	0.55	1	0	1	0	1	1	0	0	1	0	0	1	1	1	1	1	1	0	0	0	0	Anger	36	4.183382034	1	Neutral	47	1.769477844	0	Regret	29	1.667304993	1	Joy	30	0.999267578	0	Joy	34	1.06439209	1	Sadness	24	6.986160278
1	US	Caucasian	Agent	Neutral	0.55	1	1	0	0	1	1	0	1	0	1	1	0	1	1	0	0	1	0	1	0	0	Neutral	4	3.850837708	1	Joy	-14	6.000732422	1	Joy	21	4.250747681	0	Joy	-22	5.635467529	0	Regret	-19	2.567749023	1	Neutral	25	2.284194946
1	US	Caucasian	Agent	Neutral	0.55	0	0	0	1	0	0	1	0	0	1	1	1	1	0	1	1	1	1	0	1	0	Joy	-33	21.69894981	0	Joy	-50	25.46328735	0	Joy	-50	5.137359619	0	Joy	2	4.364242554	1	Joy	-28	3.191513062	0	Joy	-27	6.128372192
1	US	Caucasian	Agent	Neutral	0.6	0	0	0	0	0	0	1	1	1	1	1	1	1	1	1	1	1	1	0	0	0	Neutral	-33	4.750478745	0	Neutral	-14	16.96668243	0	Neutral	-21	0.866134644	0	Neutral	-16	0.983612061	0	Neutral	-38	0.800689697	0	Neutral	-3	0.984115601
1	US	Caucasian	Agent	Neutral	0.65	1	0	1	1	1	1	0	0	1	1	1	1	0	1	1	0	1	0	1	0	0	Neutral	37	4.499240875	1	Neutral	-44	2.626777649	0	Neutral	31	1.941261292	1	Neutral	43	0.891860962	1	Neutral	40	0.987426758	1	Joy	40	2.929107666
1	US	Caucasian	Agent	Neutral	0.7	1	0	0	0	0	1	1	1	1	0	1	1	1	1	1	1	1	1	1	0	0	Anger	-1	3.652942657	1	Joy	11	1.750816345	0	Neutral	13	1.402671814	0	Neutral	-30	1.200660706	0	Neutral	-33	1.035171509	0	Neutral	-22	1.835281372
1	US	Caucasian	Agent	Neutral	0.7	0	0	0	0	0	1	1	1	1	1	1	1	1	1	1	1	1	1	1	0	0	Neutral	-50	4.757289886	0	Neutral	-50	1.0834198	0	Neutral	-50	1.633102417	0	Neutral	-50	1.083984375	0	Neutral	-50	1.03276062	0	Neutral	2	1.317321777
1	US	Caucasian	Agent	Neutral	0.95	0	1	1	1	1	1	1	1	1	1	1	1	1	1	1	1	1	1	1	1	0	Joy	-16	12.97200012	0	Sadness	-23	4.782997131	1	Joy	11	1.279998779	1	Joy	25	0.918991089	1	Joy	18	1.901000977	1	Joy	48	1.371994019
1	US	Caucasian	Agent	Neutral	0.95	1	1	1	1	1	1	1	1	1	1	1	1	1	1	1	1	1	1	1	0	0	Anger	17	3.717273712	1	Joy	33	1.227218628	1	Joy	40	3.084350586	1	Joy	46	2.156082153	1	Joy	47	1.012512207	1	Joy	48	1.111419678
1	US	Caucasian	Agent	Neutral	1	1	1	1	1	1	1	1	1	1	1	1	1	1	1	1	1	1	1	1	1	0	Neutral	-21	3.022413254	1	Neutral	-8	19.13613129	1	Joy	-9	5.651824951	1	Neutral	9	1.652481079	1	Neutral	21	3.516876221	1	Neutral	36	1.752029419
1	US	Caucasian	Human	Neutral	0	0	0	0	0	0	0	0	0	0	0	0	0	0	0	0	0	0	0	0	0	0	Neutral	-33	2.867010117	0	Neutral	-31	8.099815369	0	Neutral	-43	1.017044067	0	Neutral	-50	0.916183472	0	Neutral	-50	4.100189209	0	Neutral	-50	2.849609375
1	US	Caucasian	Human	Neutral	0	0	0	0	0	0	0	0	0	0	0	0	0	0	0	0	0	0	0	0	0	0	Neutral	-36	3.749450684	0	Neutral	-50	1.283988953	0	Neutral	-50	0.866981506	0	Neutral	-50	1.099822998	0	Neutral	-50	1.950286865	0	Neutral	-50	1.326171875
1	US	Caucasian	Human	Neutral	0	0	0	0	0	0	0	0	0	0	0	0	0	0	0	0	0	0	0	0	0	0	Neutral	-29	2.166959763	0	Neutral	-36	1.768165588	0	Neutral	-50	1.233604431	0	Neutral	-50	0.982635498	0	Neutral	-50	0.666442871	0	Neutral	-50	0.434082031
1	US	Caucasian	Human	Neutral	0	0	0	0	0	0	0	0	0	0	0	0	0	0	0	0	0	0	0	0	0	0	Neutral	-43	9.75	0	Neutral	-50	3.867004395	0	Neutral	-50	2.532997131	0	Neutral	-50	1.266998291	0	Neutral	-50	2.382995605	0	Neutral	-50	7.833999634
1	US	Caucasian	Human	Neutral	0	0	0	0	0	0	0	0	0	0	0	0	0	0	0	0	0	0	0	0	0	0	Neutral	-29	7.217189789	0	Neutral	-40	9.616226196	0	Anger	-48	4.715911865	0	Anger	-50	5.284088135	0	Anger	-50	1.750030518	0	Neutral	-50	8.183197021
1	US	Caucasian	Human	Neutral	0	0	0	0	0	0	0	0	0	0	0	0	0	0	0	0	0	0	0	0	0	0	Neutral	1	1.483259201	0	Neutral	-50	3.284812927	0	Neutral	-50	1.650878906	0	Neutral	-50	1.332763672	0	Neutral	-50	1.900604248	0	Neutral	-50	1.30178833
1	US	Caucasian	Human	Neutral	0	0	0	0	0	0	0	0	0	0	0	0	0	0	0	0	0	0	0	0	0	0	Neutral	-37	7	0	Neutral	-47	8.266998291	0	Neutral	-48	1.817001343	0	Neutral	-50	1.350006104	0	Neutral	-50	0.899993896	0	Neutral	-50	1.166000366
1	US	Caucasian	Human	Neutral	0	0	0	0	0	0	0	0	0	0	0	0	0	0	0	0	0	0	0	0	0	0	Joy	-31	5.818000793	0	Neutral	-50	2.26700592	0	Neutral	-50	1.35900116	0	Neutral	-50	1.651000977	0	Neutral	-50	1.741989136	0	Neutral	-50	1.234985352
1	US	Caucasian	Human	Neutral	0.1	1	0	1	0	0	0	0	0	0	0	0	0	0	0	0	0	0	0	0	0	0	Neutral	6	0.799999237	1	Joy	48	0.599998474	0	Regret	50	0.799995422	0		0	0	0		0	0	0		0	0
1	US	Caucasian	Human	Neutral	0.1	1	0	0	1	0	0	0	0	0	0	0	0	0	0	0	0	0	0	0	0	0	Anger	-50	18.1966362	1	Joy	-50	4.149429321	0	Neutral	-6	9.548812866	0	Anger	-50	9.830062866	1	Joy	-50	2.933578491	0	Neutral	-50	4.981826782
1	US	Caucasian	Human	Neutral	0.1	1	0	0	0	0	1	0	0	0	0	0	0	0	0	0	0	0	0	0	0	0	Anger	-50	3.871675491	1	Neutral	-1	9.117424011	0	Neutral	-28	2.518417358	0	Neutral	-25	3.52180481	0	Neutral	-12	1.721420288	0	Neutral	-10	1.720474243
1	US	Caucasian	Human	Neutral	0.1	1	0	1	0	0	0	0	0	0	0	0	0	0	0	0	0	0	0	0	0	0	Anger	-8	27.14942169	1	Joy	-16	8.949569702	0	Anger	1	19.59915161	1	Joy	-14	1.566085815	0	Anger	-31	13.56677246	0	Joy	-31	15.19949341
1	US	Caucasian	Human	Neutral	0.1	0	0	1	0	0	0	0	0	0	0	0	0	0	0	0	0	1	0	0	0	0	Neutral	-20	10.80200195	0	Neutral	-14	9.138000488	0	Regret	-36	1.847000122	1	Joy	-19	31.95800781	0	Neutral	-15	26.41500854	0	Neutral	-29	1.398986816
1	US	Caucasian	Human	Neutral	0.15	1	1	0	0	0	0	1	0	0	0	0	0	0	0	0	0	0	0	0	0	0	Sadness	50	1.866706848	1	Joy	-50	1.505577087	1	Joy	50	0.852203369	0	Neutral	-50	2.071884155	0	Neutral	50	1.181289673	0	Neutral	-30	0.900009155
1	US	Caucasian	Human	Neutral	0.15	0	0	0	0	0	0	0	0	1	1	1	0	0	0	0	0	0	0	0	0	0	Joy	-50	3.00756073	0	Neutral	-50	1.569549561	0	Neutral	-50	0.985794067	0	Neutral	-50	0.985549927	0	Regret	-50	1.068847656	0	Regret	50	0.968429565
1	US	Caucasian	Human	Neutral	0.25	0	1	0	0	1	0	1	1	0	1	0	0	0	0	0	0	0	0	0	0	0	Neutral	23	8.755500793	0	Neutral	23	6.385848999	1	Joy	30	1.687721252	0	Sadness	30	1.970672607	0	Sadness	24	1.549942017	1	Joy	20	2.067993164
1	US	Caucasian	Human	Neutral	0.25	0	1	0	1	1	0	1	1	0	0	0	0	0	0	0	0	0	0	0	0	0	Neutral	-8	8.791133881	0	Neutral	-28	5.735595703	1	Joy	-8	29.12557983	0	Neutral	-4	1.635284424	1	Neutral	-28	1.23223877	1	Neutral	-8	1.768127441
1	US	Caucasian	Human	Neutral	0.25	0	0	0	0	1	0	0	1	0	0	1	0	0	0	1	0	0	0	0	1	0	Neutral	-2	6.904014587	0	Joy	-32	7.816268921	0	Joy	-39	4.441665649	0	Joy	-37	2.342086792	0	Neutral	25	6.897521973	1	Neutral	1	2.245101929
1	US	Caucasian	Human	Neutral	0.3	1	0	0	0	1	1	1	0	1	1	0	0	0	0	0	0	0	0	0	0	0	Joy	13	1.200000763	1	Joy	-15	2.125144959	0	Joy	5	1.400001526	0	Joy	-19	0.799995422	0	Sadness	-8	3.099990845	1	Joy	10	0.899993896
1	US	Caucasian	Human	Neutral	0.3	1	0	0	0	1	0	0	1	0	0	1	0	0	0	1	0	0	0	0	1	0	Neutral	25	1.162742615	1	Joy	21	1.575233459	0	Joy	-11	2.002861023	0	Neutral	-12	1.138885498	0	Joy	-22	2.980133057	1	Joy	21	1.349441528
1	US	Caucasian	Human	Neutral	0.35	1	1	0	1	0	0	0	0	1	1	1	0	1	0	0	0	0	0	0	0	0	Regret	0	14.4481144	1	Neutral	-31	3.448600769	1	Neutral	-41	13.81523895	0	Neutral	-36	1.167541504	1	Neutral	-29	1.017272949	0	Neutral	-29	17.76428223
1	US	Caucasian	Human	Neutral	0.4	0	0	0	0	0	0	0	0	0	1	1	1	0	0	1	0	1	1	1	1	0	Neutral	3	7.017633438	0	Neutral	-50	2.151275635	0	Neutral	-50	1.082817078	0	Sadness	-50	2.467514038	0	Neutral	-50	1.268112183	0	Neutral	-50	1.066940308
1	US	Caucasian	Human	Neutral	0.4	0	1	0	1	0	0	1	0	1	1	1	0	0	0	1	0	1	0	0	0	0	Joy	38	3.5	0	Joy	26	7.600006104	1	Joy	40	1.100006104	0	Neutral	29	1.300003052	1	Joy	33	1.299987793	0	Joy	23	4.700012207
1	US	Caucasian	Human	Neutral	0.45	0	1	0	0	1	0	0	1	1	0	0	1	0	0	1	0	1	1	0	1	0	Neutral	-19	3.705993652	0	Sadness	28	1.167999268	1	Joy	-27	19.03300476	0	Joy	-24	1.29901123	0	Neutral	27	1.091003418	1	Joy	-28	2.494995117
1	US	Caucasian	Human	Neutral	0.6	1	0	1	0	0	0	0	0	0	1	1	1	1	1	1	0	1	1	1	1	0	Sadness	-35	2.299621582	1	Neutral	-27	2.333648682	0	Neutral	-37	0.967102051	1	Regret	-22	1.21762085	0	Neutral	-50	1.415100098	0	Neutral	-50	0.531982422
1	US	Caucasian	Human	Neutral	0.6	1	0	1	1	0	0	1	1	1	0	1	1	0	1	0	1	0	0	1	1	0	Joy	50	2.275644302	1	Joy	-45	1.390171051	0	Joy	50	3.162414551	1	Joy	50	1.707511902	1	Sadness	-50	3.296600342	0	Joy	-39	1.924575806
1	US	Caucasian	Human	Neutral	0.65	0	0	1	1	1	0	1	1	0	0	0	1	0	1	1	1	1	1	1	1	0	Neutral	-46	11.6003418	0	Anger	-50	11.58321381	0	Joy	-50	1.34954071	1	Joy	50	0.983322144	1	Anger	2	0.634246826	1	Regret	-50	0.883239746
1	US	Caucasian	Human	Neutral	0.65	1	1	1	0	0	0	0	1	1	1	1	1	1	1	1	0	0	0	1	1	0	Sadness	18	2.849000931	1	Joy	29	1.26599884	1	Joy	-36	1.217002869	1	Sadness	28	1.250999451	0	Joy	-26	1.5	0	Joy	-32	1.367996216
1	US	Caucasian	Human	Neutral	0.65	0	0	0	0	1	0	0	1	1	1	1	1	1	1	1	1	1	1	1	0	0	Joy	25	4.232978821	0	Anger	50	0.898174286	0	Neutral	-50	1.315193176	0	Joy	1	1.098930359	0	Joy	1	1.500350952	1	Sadness	-50	1.116363525
1	US	Caucasian	Human	Neutral	0.75	1	0	1	0	0	0	0	1	1	1	1	1	1	1	1	1	1	1	1	1	0	Regret	-35	5.86028862	1	Regret	-20	3.713256836	0	Anger	-20	3.230522156	1	Regret	21	3.531173706	0	Joy	-21	3.764282227	0	Joy	-28	1.548217773
1	US	Caucasian	Human	Neutral	0.8	1	0	0	0	1	1	1	1	1	1	1	1	1	1	1	1	1	1	1	0	0	Anger	-50	6.882862091	1	Joy	2	2.717315674	0	Neutral	0	1.066505432	0	Neutral	-50	5.616836548	0	Anger	48	1.116546631	1	Neutral	50	0.850875854
1	US	Caucasian	Human	Neutral	0.85	1	1	1	1	1	1	0	1	1	1	1	1	1	1	1	1	1	1	0	0	0	Anger	-2	1.499031067	1	Joy	-50	1.732704163	1	Joy	-25	0.78225708	1	Joy	15	0.734832764	1	Joy	31	1.216171265	1	Joy	44	1.082733154
1	US	Caucasian	Human	Neutral	0.95	1	1	1	1	1	1	1	1	1	1	1	1	1	1	1	1	1	1	1	0	0	Anger	39	6.018669128	1	Joy	34	4.136665344	1	Joy	39	2.550453186	1	Joy	41	3.216506958	1	Joy	38	2.386108398	1	Joy	37	1.62197876
1	US	Caucasian	Human	Neutral	0.95	1	0	1	1	1	1	1	1	1	1	1	1	1	1	1	1	1	1	1	1	0	Anger	-17	2.536355972	1	Joy	10	1.351520538	0	Sadness	10	2.269569397	1	Joy	8	1.818069458	1	Joy	17	2.003585815	1	Neutral	13	1.819335938
1	US	Caucasian	Human	Neutral	0.95	1	0	1	1	1	1	1	1	1	1	1	1	1	1	1	1	1	1	1	1	0	Anger	-33	3.900886536	1	Regret	-30	10.86621857	0	Anger	-16	1.848098755	1	Joy	30	1.751571655	1	Joy	26	1.832763672	1	Neutral	12	2.200378418
1	US	Caucasian	Human	Neutral	1	1	1	1	1	1	1	1	1	1	1	1	1	1	1	1	1	1	1	1	1	0	Neutral	0	6.822999954	1	Joy	0	6.638999939	1	Neutral	0	7.191001892	1	Neutral	12	3.637008667	1	Joy	23	2.035995483	1	Neutral	20	3.186004639
[truncated: 59 more columns]
